# Supplementary material for: Deep learning model accurately classifies metastatic tumors from primary tumors based on mutational signatures
Source: Sci Rep. 2023 May 30;13:8752. doi: 10.1038/s41598-023-35842-w (PMC10229594; doi:10.1038/s41598-023-35842-w)
Supplement: Supplementary file 2 — Supplementary Table S1. [file 41598_2023_35842_MOESM2_ESM.xlsx]

## Sheet: Sheet1
Supplementary Table S1. Performance of MetaWise across different cancer types.
Cancer type	Model	# of Primary	# of Metastasis	Test acc	F1 score	Recall	AUC	AUPRC
				(%)	(%)	(%)	(%)	(%)
Melanoma	MetaWise-Pan	14	66	91.25	94.81	96.97	80.63	96.11
Prostate Cancer	MetaWise-Pan	57	29	86.05	75	62.07	80.16	84.8
Breast Cancer	MetaWise-Pan	98	25	86.99	73.33	88	87.37	76.65
Hepatobiliary Cancer	MetaWise-Pan	36	4	92.5	66.67	75	84.72	68.75
Head and Neck Cancer	MetaWise-Pan	40	2	100	100	100	100	100
Glioma	MetaWise-Pan	90	2	96.74	57.14	100	98.33	70
Soft Tissue Sarcoma	MetaWise-Pan	25	2	96.3	80	100	98	83.33
NSCLC	MetaWise-Pan	109	2	94.59	40	100	97.25	62.5
Colorectal Cancer	MetaWise-Pan	52	2	90.74	28.57	50	71.15	35.93
Pancreatic Cancer	MetaWise-Pan	20	1	95.24	66.67	100	97.5	75
Germ Cell Tumor	MetaWise-Pan	14	1	93.33	66.67	100	96.43	75
Bladder Cancer	MetaWise-Pan	42	1	86.05	0	0	44.05	1.16
Renal Cell Carcinoma	MetaWise-Pan	63	1	85.94	18.18	100	92.86	55
Ovarian Cancer	MetaWise-Pan	41	1	78.57	18.18	100	89.02	55
Adrenocortical Cancer	MetaWise-Pan	10	1	72.73	40	100	85	62.5
“MetaWise-Pan” indicates MetaWise model trained on pan-cancer dataset
NSCLC: Non-small cell lung cancer
