# Supplementary material for: Deep learning model accurately classifies metastatic tumors from primary tumors based on mutational signatures
Source: Sci Rep. 2023 May 30;13:8752. doi: 10.1038/s41598-023-35842-w (PMC10229594; doi:10.1038/s41598-023-35842-w)
Supplement: Supplementary file 3 — Supplementary Table S2. [file 41598_2023_35842_MOESM3_ESM.xlsx]

## Sheet: Sheet1
Supplementary Table S2. Performance of MetaWise trained in a specific cancer type at various mutational signature detection thresholds
Cancer type	Model	Cutoff	Test acc	F1 score	Recall	AUC	AUPRC
(# of samples)			(%)	(%)	(%)	(%)	(%)
Melanoma (210)	MetaWise-Mel	null	71.4	78.9	88.2	71	83.2
	MetaWise-Mel	0.025	63.3	70.3	76.5	61.3	77.4
	MetaWise-Mel	0.05	70	74.3	76.5	69	81
	MetaWise-Mel	0.1	73.3	77.8	82.4	71.9	83
Breast cancer (480)	MetaWise-BC	null	83.3	82.8	77.4	83.5	89
	MetaWise-BC	0.025	73.3	71.4	65.4	73.6	81
	MetaWise-BC	0.05	83.3	82.8	77.4	83.5	89
	MetaWise-BC	0.1	76.7	77.4	77.4	76.6	83.3
Prostate cancer (480)	MetaWise-PC	null	83.3	80.7	74.2	81.9	88
	MetaWise-PC	0.025	75	75.4	74.2	75	82.1
	MetaWise-PC	0.05	80	79.3	74.2	80.2	86.4
	MetaWise-PC	0.1	76.7	78.1	80.6	76.5	83.2
