# Supplementary material for: Deep learning model accurately classifies metastatic tumors from primary tumors based on mutational signatures
Source: Sci Rep. 2023 May 30;13:8752. doi: 10.1038/s41598-023-35842-w (PMC10229594; doi:10.1038/s41598-023-35842-w)
Supplement: Supplementary file 4 — Supplementary Table S3. [file 41598_2023_35842_MOESM4_ESM.xlsx]

## Sheet: Sheet1
Supplementary Table S3. Performance of MetaWise models on external datasets
External WES dataset	Model	Test acc (%)	F1 score (%)	Recall (%)	AUC (%)	AUPRC (%)
pcbm_swiss	MetaWise-Pan	75.3	69.1	63.8	64.4	80.9
skcm_yale	MetaWise-Pan	69.6	74.4	80	56.1	81.4
pcbm_swiss	MetaWise-PC	74	72.2	70.5	64.6	81.5
skcm_yale	MetaWise-Mel	74.5	68.5	63.3	60.7	81
