# Supplementary material for: Deep learning model accurately classifies metastatic tumors from primary tumors based on mutational signatures
Source: Sci Rep. 2023 May 30;13:8752. doi: 10.1038/s41598-023-35842-w (PMC10229594; doi:10.1038/s41598-023-35842-w)
Supplement: Supplementary file 5 — Supplementary Table S4. [file 41598_2023_35842_MOESM5_ESM.xlsx]

## Sheet: Sheet1
Supplementary Table S4. Performance of MetaWise model on paired primary-metastatic tumors from patients
Metastasis	Primary tumor	Case	MetaWise Predicted score for metastasis	MetaWise Predicted score for primary tumor
SRR1802840	SRR1802849	6	0.2385	0.4234
SRR1802841	SRR1802850	7	0.8482	0.098
SRR1802842	SRR1802851	4	0.8841	0.0786
SRR1802843	SRR1802852	8	0.1218	0.4944
SRR1802844	SRR1802853	5	0.2706	0.7382
SRR1802845	SRR1802854	9	0.8643	0.0308
SRR1802846	SRR1802855	2	0.8314	0.7553
SRR1802847	SRR1802856	3	0.8293	0.0379
SRR1802848	SRR1802857	1	0.6523	0.6278
Cases with an underscore indicate patients whose metastatic and primary tumors can be accurately classified by MetaWise model.
