# Supplementary material for: Deep learning model accurately classifies metastatic tumors from primary tumors based on mutational signatures
Source: Sci Rep. 2023 May 30;13:8752. doi: 10.1038/s41598-023-35842-w (PMC10229594; doi:10.1038/s41598-023-35842-w)
Supplement: Supplementary file 6 — Supplementary Table S5. [file 41598_2023_35842_MOESM6_ESM.xlsx]

## Sheet: Sheet1
Supplementary Table S5. Performance of MetaWise models on WES datasets
Dataset	Test acc (%)	F1 score (%)	Recall (%)	AUC (%)	AUPRC (%)
WES_wt_nc_107	88.5 (±0.03)	86.1 (±0.01)	83.8 (±0.03)	86.8 (±0.01)	90 (±0.01)
WES_wo_nc_107	82.2 (±0.18)	80 (±0.17)	78 (±0.05)	81.1 (±0.03)	85.3 (±0.03)
WES_random_remove_nc_107	82.4 (±0.09)	80.5 (±0.08)	82.5 (±0.05)	82.4 (±0.07)	84.4 (±0.07)
WES_wt_nc_89	86.6 (±0.03)	84.6 (±0.02)	83.9 (±0.04)	86.3 (±0.02)	88.2 (±0.03)
WES_wo_nc_89	78 (±0.28)	77.4 (±0.13)	84.8 (±0.1)	78.7 (±0.2)	81.6 (±0.1)
WES_random_remove_nc_89	85.3 (±0.02)	83.2 (±0.01)	83.1 (±0.04)	85 (±0.01)	86.9 (±0.01)
wt_nc: with non-coding mutations;
wo_nc: without non-coding mutations;
random_remove_nc: randomly remove mutations equal to the number of non-coding mutations in each sample;
107: using all 107 mutational signatures as reference signatures from COSMIC v3.3;
89: using 89 mutational signatures from COSMIC v3.3 as reference signatures (without sequencing artefacts signatures)
The highest value for each metric is shown in bold.
