# Supplementary material for: Deep learning model accurately classifies metastatic tumors from primary tumors based on mutational signatures
Source: Sci Rep. 2023 May 30;13:8752. doi: 10.1038/s41598-023-35842-w (PMC10229594; doi:10.1038/s41598-023-35842-w)
Supplement: Supplementary file 8 — Supplementary Table S7. [file 41598_2023_35842_MOESM8_ESM.xlsx]

## Sheet: 30sigs_wt_nc-muts_primary
Supplementary Table S7. Exposures of 30 de novo mutational signatures
The tables contain the exposures of 30 de novo mutational signatures of primary or metastatic tumor samples on the WES datasets with and without non-coding mutations.
The rows are 30 de novo SBS signatures, while the columns are primary or metastatic tumor samples.
(i) Exposures of 30 SBS signatures in primary tumor samples on the WES dataset with non-coding mutations.
	TCGA-02-0003-01	TCGA-02-0033-01	TCGA-02-0047-01	TCGA-02-0055-01	TCGA-02-2466-01	TCGA-02-2470-01	TCGA-02-2483-01	TCGA-02-2485-01	TCGA-02-2486-01	TCGA-04-1331-01	TCGA-04-1335-01	TCGA-04-1336-01	TCGA-04-1341-01	TCGA-04-1342-01	TCGA-04-1343-01	TCGA-04-1346-01	TCGA-04-1348-01	TCGA-04-1349-01	TCGA-04-1353-01	TCGA-04-1356-01	TCGA-04-1357-01	TCGA-04-1360-01	TCGA-04-1361-01	TCGA-04-1362-01	TCGA-04-1367-01	TCGA-04-1369-01	TCGA-04-1516-01	TCGA-04-1542-01	TCGA-04-1638-01	TCGA-04-1644-01	TCGA-04-1646-01	TCGA-04-1648-01	TCGA-04-1649-01	TCGA-04-1651-01	TCGA-04-1652-01	TCGA-04-1655-01	TCGA-05-4244-01	TCGA-05-4249-01	TCGA-05-4250-01	TCGA-05-4382-01	TCGA-05-4384-01	TCGA-05-4389-01	TCGA-05-4390-01	TCGA-05-4395-01	TCGA-05-4396-01	TCGA-05-4397-01	TCGA-05-4398-01	TCGA-05-4402-01	TCGA-05-4403-01
SBS96A	0	2	2	0	2	3	2	3	1	6	0	1	1	6	3	1	7	0	0	1	0	2	7	4	0	2	0	1	0	0	5	4	9	3	0	4	4	0	5	26	0	12	1	6	30	28	17	2	1
SBS96B	0	2	0	4	2	0	0	1	1	7	0	1	0	12	2	2	0	1	0	7	7	6	1	2	3	2	3	2	3	4	2	3	2	0	0	1	1	15	15	31	7	5	13	16	4	17	15	5	6
SBS96C	7	5	6	13	6	17	2	10	13	10	2	3	4	5	5	6	3	2	0	2	2	8	7	0	4	4	2	7	1	2	0	1	5	4	7	5	5	6	8	16	6	12	10	7	7	14	24	1	10
SBS96D	14	3	11	11	6	7	1	10	19	3	0	6	0	14	8	5	4	6	2	1	6	5	4	1	7	4	2	4	11	6	3	4	3	0	16	2	3	16	6	5	3	4	9	9	0	2	9	3	14
SBS96E	1	1	3	1	3	0	0	0	0	5	0	1	3	9	6	0	0	4	0	3	1	4	3	3	2	2	3	3	2	2	1	2	3	7	1	4	4	9	22	74	6	30	7	32	10	53	38	22	2
SBS96F	0	3	0	0	2	0	5	0	0	10	3	6	0	7	1	2	4	3	0	10	3	5	4	1	6	8	2	2	0	3	2	5	5	2	4	7	31	35	38	263	11	15	81	25	1343	96	104	0	12
SBS96G	3	3	8	3	7	1	2	4	0	6	1	2	2	10	4	4	5	4	3	1	1	5	5	3	3	2	2	1	3	1	2	1	4	4	4	1	4	8	19	53	3	10	26	8	13	31	23	1	6
SBS96H	2	0	0	2	3	2	0	4	2	0	0	1	0	0	3	3	0	3	0	0	0	0	4	2	1	2	1	0	1	0	1	4	3	2	3	0	8	10	18	89	10	7	41	1	0	15	22	5	0
SBS96I	11	7	9	17	8	13	6	19	12	4	1	1	2	6	9	6	2	1	0	5	3	7	2	1	4	7	0	8	5	4	2	3	6	4	13	5	8	7	5	16	1	10	5	4	7	11	14	2	4
SBS96J	0	0	0	0	3	1	1	0	0	9	1	4	1	4	4	2	2	2	3	8	17	4	7	7	15	4	3	3	4	2	4	2	5	8	0	7	5	21	24	96	4	38	13	46	5	81	50	47	4
SBS96K	2	0	6	0	3	1	4	0	0	9	1	4	0	6	10	2	2	1	0	2	6	4	7	4	2	0	1	0	1	1	0	0	2	4	1	5	8	7	4	17	5	2	9	4	8	8	3	0	5
SBS96L	1	1	3	0	2	2	0	0	0	5	0	1	1	7	3	1	0	0	1	3	2	2	2	4	3	4	1	0	0	1	0	2	4	4	1	0	8	6	12	51	6	21	10	19	6	29	28	20	4
SBS96M	0	1	0	0	3	4	2	5	1	11	0	6	3	24	11	0	2	3	1	11	8	10	18	2	12	18	9	2	5	2	3	31	17	15	4	13	43	71	67	433	28	16	151	40	63	155	154	0	19
SBS96N	3	1	2	2	18	0	4	1	1	3	1	0	1	2	4	3	1	0	1	3	1	8	2	3	3	1	0	2	3	0	0	2	2	0	5	4	10	6	7	28	5	7	3	1	4	18	22	4	6
SBS96O	2	0	0	1	1	0	0	2	1	2	2	0	0	13	3	0	0	0	0	2	1	3	11	4	5	0	0	5	0	0	0	1	0	2	2	0	13	40	43	244	14	15	85	24	183	59	68	1	12
SBS96P	4	2	10	4	7	0	5	0	0	0	0	8	0	3	0	5	1	8	1	10	4	8	2	0	8	12	0	2	7	4	0	15	4	8	6	5	16	18	0	138	1	0	27	19	11	24	50	5	8
SBS96Q	0	0	0	0	8	2	9	4	0	3	1	3	0	4	0	4	1	3	0	3	3	4	12	1	3	8	3	4	2	0	0	4	0	0	0	0	4	5	21	28	4	3	14	11	1	40	24	4	4
SBS96R	0	0	2	2	4	2	0	0	0	2	0	2	0	3	0	0	0	3	0	2	0	2	0	0	2	3	0	2	2	0	0	0	3	0	0	0	0	4	2	1	1	2	2	5	4	3	7	0	1
SBS96S	2	0	1	3	1	0	1	0	2	6	0	1	1	10	4	2	1	1	4	4	3	4	7	2	4	3	2	7	1	0	3	4	2	2	7	2	9	1	5	12	1	4	9	1	3	13	9	5	3
SBS96T	0	0	1	1	5	2	3	2	3	29	0	5	8	31	10	4	2	7	8	19	12	25	21	15	19	10	14	5	4	6	5	8	6	18	3	11	23	21	37	96	10	21	38	0	35	80	55	6	10
SBS96U	3	0	2	2	0	7	0	4	1	1	5	2	1	14	7	0	0	1	1	0	2	4	9	0	4	8	0	2	4	1	0	0	3	0	14	0	0	0	9	0	4	5	0	7	0	19	0	6	0
SBS96V	0	0	3	0	3	0	1	1	1	6	0	0	4	4	4	3	1	1	1	1	0	2	3	0	4	5	4	1	0	0	0	0	3	0	2	4	1	3	6	7	3	6	4	7	9	7	7	1	2
SBS96W	0	4	3	1	0	1	0	0	0	8	0	3	0	11	10	1	4	0	0	2	3	3	6	2	7	4	1	3	1	0	3	5	0	9	4	7	9	3	6	42	7	4	20	17	4	38	32	4	8
SBS96X	0	0	0	0	2	0	4	0	3	6	1	1	0	6	1	1	3	0	0	3	1	3	0	3	2	0	0	1	2	1	2	11	5	0	1	3	12	17	14	98	5	7	27	12	146	36	36	5	8
SBS96Y	4	0	1	2	5	0	2	0	1	7	2	2	0	12	2	4	9	5	0	4	4	8	7	3	12	1	3	0	1	2	1	0	13	8	4	0	16	36	27	164	18	8	54	20	21	59	79	3	15
SBS96Z	0	0	1	3	6	2	9	0	0	0	3	4	2	9	5	2	6	3	0	1	4	14	1	3	4	1	1	1	6	1	0	4	4	5	3	2	0	7	2	3	4	8	7	5	9	7	9	1	0
SBS96AA	0	2	7	3	18	3	3	0	4	5	3	9	2	8	9	6	19	23	0	9	5	11	14	11	11	2	8	8	0	1	2	2	1	3	0	11	10	9	0	44	0	14	18	2	2	25	14	1	0
SBS96AB	0	0	2	0	0	1	0	0	0	1	0	0	0	1	2	2	0	0	0	2	4	0	3	0	0	3	0	1	3	0	0	0	0	2	2	3	0	0	3	10	0	1	6	1	1	8	9	1	1
SBS96AC	1	1	1	0	3	2	2	0	3	9	0	0	0	8	2	3	3	1	0	1	3	1	0	0	2	0	0	2	3	0	0	0	1	2	4	4	4	18	13	18	2	9	13	3	0	39	21	0	4
SBS96AD	1	1	0	0	2	1	1	3	2	5	1	3	0	18	8	1	0	0	1	9	2	7	5	6	7	2	4	0	0	0	0	0	0	0	1	3	3	0	3	10	1	2	8	0	0	10	8	2	3
[truncated: 5,000 more columns]

## Sheet: 30sigs_wt_nc-muts_metastasis
(ii) Exposures of 30 SBS signatures in metastatic tumor samples on the WES dataset with non-coding mutations.
	1115153	1115154	1115156	1115157	1115161	1115183	1115202	1115244	6115114	6115115	6115117	6115118	6115121	6115122	6115123	6115219	6115224	6115227	6115233	6115234	6115237	6115242	6115247	6115250	6115251	ES_5001	ES_5004	ES_5005	MBC_1	MBC_10	MBC_100	MBC_101	MBC_102	MBC_103	MBC_104	MBC_105	MBC_106	MBC_108	MBC_109	MBC_11	MBC_110	MBC_111	MBC_112	MBC_113	MBC_114	MBC_115	MBC_116	MBC_117	MBC_118
SBS96A	0	0	0	0	3	5	0	3	2	3	1	6	4	4	0	0	7	6	1	3	0	3	3	0	0	5	0	1	1	0	2	0	0	3	0	0	0	1	2	5	5	4	0	0	0	0	0	2	0
SBS96B	3	6	2	0	4	1	6	1	6	4	7	3	4	3	6	2	5	4	5	0	1	3	0	3	2	13	1	4	2	0	3	0	3	0	1	4	4	0	16	2	4	5	4	3	1	1	0	1	2
SBS96C	10	18	10	15	13	10	15	6	21	27	22	14	14	19	8	15	16	18	22	9	11	12	5	8	12	4	10	2	2	1	5	0	1	1	2	0	3	8	1	2	3	5	1	1	0	5	0	2	2
SBS96D	9	14	14	24	3	8	14	9	10	10	14	3	5	17	11	16	4	8	21	6	13	8	4	4	8	8	4	8	3	0	5	2	2	0	2	0	2	0	1	2	9	3	2	0	2	2	0	0	0
SBS96E	1	4	0	2	6	2	1	4	8	3	5	2	9	3	3	1	4	3	3	0	7	1	0	3	0	34	2	6	11	4	3	0	1	8	0	1	0	1	37	0	1	12	2	0	0	1	0	2	1
SBS96F	1	0	3	4	0	2	4	3	6	3	0	3	5	4	3	11	1	0	1	7	7	1	5	6	1	0	1	0	2	2	2	0	0	0	1	2	0	1	0	2	4	0	3	0	1	0	0	0	0
SBS96G	0	1	6	5	3	2	5	5	10	0	4	1	0	5	1	2	3	0	2	1	4	4	6	0	3	3	0	2	0	1	1	0	1	0	3	4	1	2	1	2	0	0	7	1	2	3	0	0	1
SBS96H	0	0	0	0	6	0	4	0	6	4	2	0	0	0	0	2	0	0	0	5	0	1	0	5	2	0	0	0	0	1	1	0	0	0	1	0	0	0	0	2	11	6	4	0	0	0	0	0	0
SBS96I	9	10	7	12	7	4	14	5	13	18	13	9	8	20	1	16	5	8	7	11	5	7	2	14	7	3	5	2	3	2	3	1	0	0	0	3	4	3	2	2	6	3	2	3	0	2	0	0	3
SBS96J	0	2	3	7	7	0	1	3	17	9	3	4	4	4	2	2	2	5	6	3	10	4	1	7	1	51	2	12	14	1	3	0	0	3	1	2	10	1	70	6	1	14	8	2	1	4	0	10	12
SBS96K	3	5	4	7	4	9	6	4	12	24	20	17	1	4	7	4	11	4	9	5	3	5	0	12	3	0	0	3	1	3	2	0	0	0	0	3	0	2	6	2	2	3	4	2	1	1	0	0	0
SBS96L	2	0	1	7	3	2	1	1	0	2	3	1	4	2	2	1	2	0	3	0	4	0	0	9	2	13	0	3	4	2	2	0	2	1	0	3	1	1	12	0	6	9	2	0	0	0	0	1	1
SBS96M	0	0	1	4	6	3	3	3	6	13	6	4	4	2	6	9	12	1	8	11	0	2	1	18	0	4	0	1	2	1	2	0	1	1	9	4	0	0	2	3	2	1	12	4	5	0	0	0	4
SBS96N	4	7	0	3	10	3	8	3	6	4	6	4	0	3	7	2	1	1	4	5	3	1	0	2	7	3	1	0	0	3	1	1	0	0	0	13	1	0	0	3	1	0	6	1	1	3	0	0	1
SBS96O	0	0	1	3	7	0	2	3	7	2	2	0	0	1	0	2	3	0	0	0	4	2	0	5	0	1	1	2	0	5	0	0	0	0	0	4	0	3	0	1	0	0	3	2	0	0	0	0	1
SBS96P	1	8	4	0	4	0	3	7	9	0	0	7	2	7	6	0	0	0	3	0	16	6	0	13	5	0	1	0	2	6	3	0	6	0	5	14	3	3	0	5	0	4	14	6	0	7	0	4	7
SBS96Q	0	3	2	4	4	0	2	6	3	7	2	0	0	5	18	2	6	5	3	0	10	5	0	7	14	0	0	0	2	6	2	0	1	0	1	0	5	0	4	1	0	0	0	0	0	2	0	2	0
SBS96R	0	1	0	0	0	0	0	4	5	2	1	0	0	1	0	5	4	7	4	2	2	0	1	6	0	0	2	0	1	0	0	0	0	0	0	1	0	2	0	0	0	0	2	0	1	0	0	0	0
SBS96S	3	2	2	3	4	4	6	3	15	2	1	4	0	3	3	3	4	9	2	3	8	2	5	3	1	1	3	3	3	1	1	0	2	0	2	8	0	3	0	0	0	3	2	1	0	2	0	0	3
SBS96T	5	4	3	3	5	9	5	5	34	6	2	7	4	2	3	5	7	9	4	2	6	4	10	5	1	2	0	0	7	7	5	0	3	0	1	19	7	1	8	0	2	0	23	4	0	2	1	0	4
SBS96U	2	0	4	0	2	2	5	23	14	0	0	0	13	3	3	10	0	5	0	5	2	6	7	0	0	11	0	0	0	0	0	0	2	0	0	3	0	0	4	0	4	1	0	3	0	1	0	0	0
SBS96V	3	2	2	3	0	0	0	5	5	7	1	4	2	2	0	4	5	1	4	0	0	0	0	6	2	0	0	0	2	2	1	0	3	0	0	2	1	2	0	1	0	0	0	1	0	0	0	3	0
SBS96W	6	1	6	3	3	0	3	5	5	1	1	2	5	1	2	7	5	1	1	4	3	2	1	4	3	0	0	1	1	0	0	1	2	0	0	4	0	0	5	1	0	0	1	0	1	1	0	0	0
SBS96X	0	2	1	1	0	0	2	2	3	3	1	0	2	2	4	8	5	2	1	2	3	0	2	2	2	6	0	0	5	1	0	0	0	0	0	3	0	0	8	1	2	1	0	0	0	1	1	1	4
SBS96Y	0	0	3	2	2	4	2	3	11	0	3	3	4	3	1	3	4	3	1	7	0	0	3	7	7	0	2	0	2	3	0	0	0	0	0	8	0	0	1	1	3	0	8	2	0	3	0	0	2
SBS96Z	10	2	0	0	2	1	10	1	11	0	0	3	4	3	2	5	2	1	0	5	1	0	4	3	1	0	0	0	0	2	0	0	0	0	2	8	0	0	2	0	0	0	7	3	0	1	0	1	0
SBS96AA	7	6	0	4	5	4	5	6	13	16	2	4	4	3	4	2	6	7	5	0	10	8	0	8	2	0	0	0	2	2	3	0	0	0	4	5	1	3	2	2	2	1	4	0	1	0	0	2	0
SBS96AB	1	0	2	2	5	0	4	2	2	1	0	0	0	0	0	2	0	2	2	0	0	0	0	0	0	0	1	0	0	2	1	0	0	0	0	0	2	0	0	1	3	0	13	0	2	0	0	0	3
SBS96AC	1	2	2	0	1	2	4	5	5	1	1	4	2	6	2	4	3	0	9	1	3	5	0	3	0	1	3	0	0	3	0	0	0	0	3	3	0	0	0	0	1	5	0	2	0	2	0	0	0
SBS96AD	5	0	1	2	0	5	0	3	4	2	3	2	3	7	0	1	7	0	5	2	2	1	3	6	2	1	0	0	0	1	2	0	0	1	3	7	1	0	0	0	3	0	2	0	3	0	2	0	3
[truncated: 1,496 more columns]

## Sheet: 30sigs_wo_nc-muts_primary
(iii) Exposures of 30 SBS signatures in primary tumor samples on the WES dataset without non-coding mutations.
	TCGA-02-0003-01	TCGA-02-0033-01	TCGA-02-0047-01	TCGA-02-0055-01	TCGA-02-2466-01	TCGA-02-2470-01	TCGA-02-2483-01	TCGA-02-2485-01	TCGA-02-2486-01	TCGA-04-1331-01	TCGA-04-1335-01	TCGA-04-1336-01	TCGA-04-1341-01	TCGA-04-1342-01	TCGA-04-1343-01	TCGA-04-1346-01	TCGA-04-1348-01	TCGA-04-1349-01	TCGA-04-1353-01	TCGA-04-1356-01	TCGA-04-1357-01	TCGA-04-1360-01	TCGA-04-1361-01	TCGA-04-1362-01	TCGA-04-1367-01	TCGA-04-1369-01	TCGA-04-1516-01	TCGA-04-1542-01	TCGA-04-1638-01	TCGA-04-1644-01	TCGA-04-1646-01	TCGA-04-1648-01	TCGA-04-1649-01	TCGA-04-1651-01	TCGA-04-1652-01	TCGA-04-1655-01	TCGA-05-4244-01	TCGA-05-4249-01	TCGA-05-4250-01	TCGA-05-4382-01	TCGA-05-4384-01	TCGA-05-4389-01	TCGA-05-4390-01	TCGA-05-4395-01	TCGA-05-4396-01	TCGA-05-4397-01	TCGA-05-4398-01	TCGA-05-4402-01	TCGA-05-4403-01
SBS96A	0	2	0	5	0	0	0	2	2	6	0	1	0	10	1	2	0	2	0	5	7	5	1	1	4	3	2	2	2	4	2	1	0	0	0	1	0	17	13	24	5	3	5	11	9	14	8	2	4
SBS96B	0	2	1	0	3	2	2	1	1	5	0	2	0	5	2	1	6	0	0	0	0	1	7	3	0	2	0	1	0	0	3	5	10	2	0	3	4	2	6	32	0	10	6	4	0	27	17	3	3
SBS96C	7	5	5	11	7	12	1	9	13	10	2	3	4	4	5	5	3	2	0	2	2	6	6	0	2	4	1	5	1	2	0	1	5	3	7	5	4	6	7	14	4	12	10	7	7	12	22	1	8
SBS96D	1	2	3	1	4	0	0	0	0	5	0	1	3	7	6	0	0	4	0	4	1	3	1	3	2	3	2	2	1	2	2	0	3	7	0	4	3	8	18	74	5	31	5	33	11	54	41	25	2
SBS96E	12	3	14	10	6	7	0	8	18	4	0	5	0	15	6	6	3	7	1	2	6	6	4	1	4	4	2	4	13	6	3	4	4	0	18	2	4	13	4	6	3	4	13	6	3	6	8	1	13
SBS96F	12	8	10	10	9	12	10	19	13	4	1	1	1	5	9	4	2	1	0	5	3	8	1	1	4	6	0	9	5	4	1	3	6	4	14	4	8	7	2	11	0	7	4	4	7	10	12	2	4
SBS96G	2	2	5	0	3	3	0	0	0	5	0	1	1	7	3	2	0	0	1	2	3	2	2	5	2	2	0	0	0	1	0	3	3	5	0	0	9	7	16	58	7	20	14	21	6	37	29	26	7
SBS96H	0	1	0	0	2	0	4	0	0	7	3	4	0	5	0	2	3	2	0	8	3	3	4	0	4	4	2	2	0	3	0	5	4	0	5	3	26	21	27	227	6	13	76	20	901	84	90	0	5
SBS96I	2	0	0	3	1	0	0	1	0	0	0	2	0	0	4	0	0	3	0	0	0	0	4	4	0	4	2	0	1	0	2	0	0	4	2	0	4	11	16	60	7	6	12	0	0	0	5	7	0
SBS96J	1	0	5	0	5	2	3	0	0	7	0	6	1	5	9	1	0	1	0	2	6	5	6	2	1	2	1	0	3	2	0	0	1	4	3	4	4	6	3	22	2	0	10	3	5	6	6	0	4
SBS96K	0	0	0	0	2	1	0	0	0	5	1	4	0	4	3	1	1	1	2	7	11	1	5	5	7	3	2	3	2	1	3	3	3	6	1	4	2	15	16	78	4	29	9	36	3	63	36	40	3
SBS96L	1	1	2	0	1	2	0	4	2	8	0	8	0	21	11	0	0	7	1	10	10	6	18	2	12	15	8	6	4	2	2	20	11	9	4	9	38	66	42	428	30	6	116	42	20	149	147	0	21
SBS96M	3	1	3	4	9	0	3	2	0	0	0	1	0	9	0	1	8	4	0	0	0	9	2	0	2	4	1	0	2	0	0	0	2	3	6	0	3	8	15	46	1	10	18	0	13	27	7	0	1
SBS96N	4	1	3	3	19	0	4	0	0	3	0	0	1	0	4	1	1	0	0	3	0	7	2	3	4	1	0	1	1	0	0	1	2	0	5	3	11	8	7	31	5	7	4	1	5	17	21	3	6
SBS96O	2	0	0	0	0	0	0	1	1	3	1	1	0	6	3	0	1	1	0	0	0	1	6	1	2	3	1	3	1	0	0	0	0	2	1	1	9	35	36	160	9	8	42	16	499	38	50	0	13
SBS96P	0	0	2	0	3	0	1	2	1	6	0	0	5	4	5	3	1	1	1	0	0	2	5	1	5	6	4	0	0	0	0	0	4	0	2	3	1	3	4	7	4	5	6	9	12	8	10	1	2
SBS96Q	0	0	0	0	6	3	7	2	0	2	1	4	0	3	0	1	0	2	0	1	3	5	14	2	1	6	4	3	0	0	0	0	0	0	1	0	1	2	15	20	4	1	6	3	0	22	14	4	2
SBS96R	1	0	1	3	1	0	1	0	2	4	0	2	1	9	1	2	0	1	3	4	4	1	7	3	3	2	1	6	1	0	3	3	0	2	6	0	9	1	3	14	2	3	7	1	2	11	8	5	4
SBS96S	0	0	2	0	5	2	4	2	1	12	1	5	5	24	5	2	0	7	0	17	10	18	15	8	20	11	8	4	2	4	2	8	7	8	1	11	13	18	27	103	8	19	30	2	40	65	54	6	8
SBS96T	0	3	2	1	0	1	0	0	0	6	0	3	0	6	9	1	3	0	0	2	3	3	6	3	6	3	1	2	1	0	2	5	0	6	4	6	6	3	6	37	6	4	21	14	4	33	29	4	7
SBS96U	0	3	0	0	6	4	4	3	0	3	0	0	0	13	5	4	3	0	0	5	0	13	3	1	6	0	0	1	3	0	3	24	9	6	4	5	11	18	35	73	8	16	73	16	0	24	22	0	0
SBS96V	0	0	0	0	2	0	4	0	2	6	1	1	0	5	1	1	3	0	0	3	1	3	0	1	2	0	0	1	2	0	1	8	5	0	1	3	7	9	11	88	4	7	23	12	110	28	32	4	7
SBS96W	1	0	1	2	1	7	1	4	2	5	1	1	0	11	6	0	2	5	0	0	3	6	0	0	4	10	0	5	5	0	0	0	3	0	5	0	0	0	2	0	5	3	0	15	7	12	0	1	1
SBS96X	1	0	1	5	6	1	0	1	2	22	0	4	8	0	1	3	5	3	7	2	1	3	7	8	10	0	1	0	1	7	0	0	1	6	3	5	19	11	13	42	0	13	26	0	0	22	37	4	5
SBS96Y	4	0	1	3	11	1	2	0	0	6	2	2	0	8	0	4	14	6	0	3	4	7	5	3	9	2	2	0	0	2	0	0	6	8	4	1	14	33	21	133	16	8	43	14	15	50	59	3	11
SBS96Z	0	1	6	2	0	0	2	1	4	2	3	6	0	6	9	2	4	8	1	7	4	8	10	5	6	2	7	7	1	1	2	1	4	1	0	5	9	6	6	57	0	7	14	5	11	15	33	1	4
SBS96AA	0	0	2	0	0	0	0	0	0	1	0	0	0	1	1	2	0	0	0	2	4	0	2	0	0	1	0	0	3	0	0	0	0	2	0	3	0	1	2	10	0	2	7	1	2	6	7	1	0
SBS96AB	1	0	2	0	3	0	3	1	2	6	0	0	0	7	2	3	3	0	0	2	3	1	0	0	0	1	0	1	3	0	0	0	1	2	2	3	3	15	9	9	2	5	11	3	0	34	21	0	3
SBS96AC	0	0	1	2	1	0	3	0	0	0	2	2	1	3	3	2	4	1	0	1	4	5	1	2	3	1	1	1	3	0	0	0	1	2	1	1	0	2	0	5	2	3	0	0	2	8	8	1	3
SBS96AD	1	1	0	0	1	1	0	2	2	6	2	2	0	19	7	2	1	0	0	11	3	9	6	7	5	3	5	2	0	1	0	1	1	2	2	3	6	2	6	23	2	4	12	1	5	16	14	2	4
[truncated: 5,000 more columns]

## Sheet: 30sigs_wo_nc-muts_metastasis
(iv) Exposures of 30 SBS signatures in metastatic tumor samples on the WES dataset without non-coding mutations.
	1115153	1115154	1115156	1115157	1115161	1115183	1115202	1115244	6115114	6115115	6115117	6115118	6115121	6115122	6115123	6115219	6115224	6115227	6115233	6115234	6115237	6115242	6115247	6115250	6115251	ES_5001	ES_5004	ES_5005	MBC_1	MBC_10	MBC_100	MBC_101	MBC_102	MBC_103	MBC_104	MBC_105	MBC_106	MBC_108	MBC_109	MBC_11	MBC_110	MBC_111	MBC_112	MBC_113	MBC_114	MBC_115	MBC_116	MBC_117	MBC_118
SBS96A	1	3	1	0	5	1	3	1	6	5	3	3	0	4	4	2	4	2	5	0	2	2	0	2	3	13	1	4	1	0	4	0	3	0	2	4	4	0	16	2	4	4	4	3	2	1	0	1	2
SBS96B	0	1	0	0	2	2	0	4	2	1	2	6	3	3	0	0	5	4	0	1	0	3	1	0	0	3	0	1	1	0	2	1	0	3	0	0	0	2	0	5	5	5	0	0	0	0	0	3	1
SBS96C	9	17	10	14	10	10	11	5	16	23	22	12	11	16	8	14	12	13	20	8	11	11	4	4	13	4	9	2	2	1	5	0	1	1	2	0	3	7	1	2	3	5	0	1	0	5	0	2	2
SBS96D	1	2	0	1	4	2	1	4	9	4	4	2	7	0	3	1	1	2	1	0	8	0	0	3	0	39	3	7	8	4	3	0	1	6	0	1	0	1	40	0	2	10	1	0	0	1	0	1	1
SBS96E	14	12	13	22	3	6	12	6	9	8	13	2	2	14	8	16	4	7	19	6	12	8	4	1	7	8	4	7	3	0	3	1	2	0	1	1	2	0	0	2	7	3	3	0	1	2	0	0	1
SBS96F	9	11	8	12	8	4	14	2	12	17	12	10	8	23	1	14	4	8	8	14	4	7	1	11	5	3	5	2	3	2	3	0	0	0	0	3	4	3	2	2	6	3	2	3	0	2	0	0	3
SBS96G	2	0	2	7	4	1	2	0	0	0	0	0	5	1	0	1	0	0	2	0	3	0	0	8	3	13	0	3	3	2	2	0	3	0	0	6	2	1	10	0	8	11	4	0	0	1	0	1	2
SBS96H	1	0	1	3	1	2	4	4	5	2	0	1	2	2	0	9	1	0	0	5	2	0	2	4	0	0	1	0	1	2	2	0	0	0	1	1	0	1	0	2	4	0	4	0	0	0	0	0	0
SBS96I	0	0	0	0	3	0	1	0	8	4	0	0	1	0	0	0	0	0	0	5	1	1	0	5	3	0	0	0	0	0	0	0	1	0	0	0	0	0	0	2	12	7	3	1	0	0	0	0	1
SBS96J	2	4	4	3	2	8	2	6	11	20	15	11	0	5	7	3	8	3	7	4	6	4	0	11	3	0	0	2	1	5	1	0	1	0	1	5	0	2	4	3	1	2	4	5	1	3	0	1	1
SBS96K	0	2	3	5	5	0	1	4	13	7	2	4	4	2	0	0	1	3	5	0	7	3	0	2	0	44	1	13	14	1	2	0	0	3	1	1	8	1	57	3	1	11	6	3	1	3	0	8	8
SBS96L	1	0	1	3	2	3	4	3	6	11	7	6	4	0	6	7	4	2	7	4	2	1	1	18	0	5	0	1	2	0	4	0	2	1	4	7	0	0	0	3	3	4	17	3	2	0	0	0	5
SBS96M	0	3	6	2	3	2	5	0	9	0	2	0	0	3	3	1	4	0	4	1	3	4	4	0	0	0	0	2	0	0	0	0	0	0	2	4	0	1	0	3	0	0	4	1	2	3	0	0	1
SBS96N	3	5	0	3	8	1	6	2	6	1	5	4	0	1	7	2	1	1	3	3	5	0	0	0	6	3	1	0	0	3	2	1	0	0	0	11	2	1	0	3	1	0	6	1	1	3	0	0	1
SBS96O	0	0	2	1	2	0	1	0	6	3	1	0	0	0	0	1	0	1	0	0	2	2	1	3	2	1	1	1	1	3	0	0	0	0	0	3	0	1	0	1	0	0	1	1	0	0	0	0	1
SBS96P	3	3	2	2	0	0	0	5	6	8	1	5	2	1	0	5	6	1	2	0	0	0	0	4	1	0	0	0	2	3	2	0	3	0	0	1	0	3	0	1	0	0	0	1	0	0	0	3	0
SBS96Q	0	2	0	4	1	0	2	6	4	4	1	0	1	1	8	1	2	3	2	0	4	3	0	2	6	1	0	0	1	3	1	0	2	0	0	0	4	0	2	2	0	0	0	0	0	1	0	0	0
SBS96R	2	1	2	3	2	2	5	3	10	3	1	3	0	3	3	1	4	6	1	3	6	1	4	4	0	1	3	3	3	1	1	0	2	0	1	6	0	3	0	0	0	3	3	1	0	0	0	0	3
SBS96S	1	3	2	2	5	6	2	6	29	1	0	7	2	0	4	3	2	3	0	1	5	1	9	5	1	5	0	0	7	5	8	0	0	0	1	13	6	1	6	1	2	2	21	3	0	2	1	0	5
SBS96T	2	1	4	2	1	0	1	4	5	1	1	2	5	1	2	6	3	1	1	1	2	2	1	2	2	0	0	1	1	0	0	1	2	0	0	3	0	0	4	1	0	0	1	0	1	1	0	0	0
SBS96U	0	3	0	3	9	0	6	2	4	1	0	0	1	3	2	0	4	3	2	11	6	3	0	1	0	0	0	0	1	7	0	0	0	0	13	5	0	2	2	0	0	0	2	3	1	3	0	4	0
SBS96V	0	0	0	1	0	0	2	3	3	1	1	0	2	2	4	8	4	2	1	2	3	0	1	1	2	6	0	0	5	1	0	0	0	0	0	3	0	0	5	1	1	1	0	1	0	2	1	1	4
SBS96W	3	0	1	0	5	1	3	8	1	0	1	1	5	1	2	8	6	8	7	5	0	4	6	6	0	6	1	0	1	0	0	0	0	0	0	8	0	0	3	0	3	0	1	0	0	0	0	0	0
SBS96X	0	0	2	0	2	0	0	0	5	0	1	2	4	6	0	3	0	0	0	0	3	4	4	5	0	2	2	0	1	2	1	0	4	0	0	8	3	0	21	1	0	0	4	0	1	1	1	1	0
SBS96Y	0	0	2	1	1	0	2	3	7	1	1	1	3	3	0	2	3	3	1	6	1	0	3	4	5	0	2	0	1	3	0	0	0	0	1	7	0	0	0	1	2	0	7	1	0	2	0	1	2
SBS96Z	4	2	0	4	2	2	1	5	11	6	2	2	4	1	5	2	2	4	2	0	7	7	0	10	2	0	0	0	2	2	1	0	1	0	1	3	0	2	1	1	3	1	4	3	2	2	0	1	0
SBS96AA	0	0	2	0	5	0	2	0	1	2	0	0	0	0	0	0	1	3	2	0	0	0	0	0	0	0	2	0	0	2	1	0	0	0	0	0	2	0	0	1	3	0	13	0	3	0	0	0	3
SBS96AB	0	2	0	0	1	0	4	0	2	3	0	2	2	2	2	3	2	0	1	1	1	1	0	1	0	1	2	0	0	4	0	0	0	0	3	2	0	0	0	0	0	2	0	2	0	3	0	0	0
SBS96AC	6	1	0	0	0	0	2	1	3	0	0	0	2	2	1	3	0	1	0	2	1	0	2	2	0	0	0	0	0	2	0	0	0	0	0	6	0	0	0	0	0	0	8	1	1	0	0	0	0
SBS96AD	4	0	2	0	0	2	2	4	5	4	1	3	2	1	0	0	6	0	5	1	5	0	1	5	0	2	0	0	0	1	2	0	0	1	4	8	3	1	0	0	2	0	4	0	0	0	1	0	4
[truncated: 1,496 more columns]
