# Supplementary material for: Deep learning model accurately classifies metastatic tumors from primary tumors based on mutational signatures
Source: Sci Rep. 2023 May 30;13:8752. doi: 10.1038/s41598-023-35842-w (PMC10229594; doi:10.1038/s41598-023-35842-w)
Supplement: Supplementary file 9 — Supplementary Table S8. [file 41598_2023_35842_MOESM9_ESM.xlsx]

## Sheet: 107sigs_wt_nc-muts_primary
Supplementary Table S8. Activities of 107 COSMIC mutational signatures
The tables contain the activities of 107 COSMIC mutational signatures of primary and metastatic tumors on the WES datasets with and without non-coding mutations
The rows are COSMIC mutational signatures, and the columns are samples.
(i) Activities of 107 COSMIC mutational signatures of primary tumors on the WES dataset with non-coding mutations
	TCGA-02-0003-01	TCGA-02-0033-01	TCGA-02-0047-01	TCGA-02-0055-01	TCGA-02-2466-01	TCGA-02-2470-01	TCGA-02-2483-01	TCGA-02-2485-01	TCGA-02-2486-01	TCGA-04-1331-01	TCGA-04-1335-01	TCGA-04-1336-01	TCGA-04-1341-01	TCGA-04-1342-01	TCGA-04-1343-01	TCGA-04-1346-01	TCGA-04-1348-01	TCGA-04-1349-01	TCGA-04-1353-01	TCGA-04-1356-01	TCGA-04-1357-01	TCGA-04-1360-01	TCGA-04-1361-01	TCGA-04-1362-01	TCGA-04-1367-01	TCGA-04-1369-01	TCGA-04-1516-01	TCGA-04-1542-01	TCGA-04-1638-01	TCGA-04-1644-01	TCGA-04-1646-01	TCGA-04-1648-01	TCGA-04-1649-01	TCGA-04-1651-01	TCGA-04-1652-01	TCGA-04-1655-01	TCGA-05-4244-01	TCGA-05-4249-01	TCGA-05-4250-01	TCGA-05-4382-01	TCGA-05-4384-01	TCGA-05-4389-01	TCGA-05-4390-01	TCGA-05-4395-01	TCGA-05-4396-01	TCGA-05-4397-01	TCGA-05-4398-01	TCGA-05-4402-01	TCGA-05-4403-01
SBS1	28.7559	16.8602	20.9229	37.8224	18.6586	31.4602	17.4163	46.782	33.2781	5.43938	0.653799	0	3.25083	3.19097	20.5373	12.8184	3.75731	0	0	8.47495	0	15.4529	0	0	2.94939	12.0925	0	19.2062	2.59902	6.37096	1.71714	0	13.5894	5.41684	26.7148	5.25781	9.88508	10.759	5.52964	28.8174	0	21.1537	0	5.57759	0	21.9324	34.3648	3.23878	0
SBS2	1.19053	0.638855	2.32857	0	0.470097	0	0	0	0	0	0	0.388232	2.3846	3.55959	5.30487	0	0	1.53232	0.071943	0.677286	0	0	2.38744	5.73536	0.254151	1.9228	2.03117	0.835871	0	0.243762	0	0	4.77567	7.59719	0	0	5.2301	2.79821	24.6752	101.421	6.47694	41.9714	2.85603	41.0648	0	62.8069	50.8859	33.5665	1.70413
SBS3	0	0	0	0	0	0	0	0	0	0	0	0	0	0	0	0	0	0	0	0	0	0	13.0275	0.702691	38.6524	0	0	11.4532	0	0	0	0	0	0	0	0	0	0	0	0	0	0	0	0	0	0	0	0	0
SBS4	0	0	0	0	0	0	0	0	0	12.4543	0	0	0	11.4082	0	0	0	0	0	0	0	0	15.1448	0.804152	15.9555	0	0	0	0	0	0	0	0	0	9.83739	0	102.889	176.085	165.007	1480.71	55.6611	42.3614	437.973	121.607	0	385.028	475.63	0	22.7276
SBS5	0	0	0	0	0	0	0	0	0	0	0	0	0	0	0	0	0	0	0	0	0	0	0	0	0	0	0	0	0	0	0	0	0	0	0	0	0	0	0	0	0	0	0	0	0	0	0	0	0
SBS6	3.89894	0	0	0	0	0	0	0	4.82461	0	0	4.74982	0	6.11896	0	3.10578	4.16612	6.0356	0	0	10.5714	0	19.4279	0	0.235779	0	1.23516	0	3.78083	1.43118	0	0	0	0	7.85714	0	8.80679	0	0	4.08157	0	0	3.046	0	0	0	0	0	5.90506
SBS7a	0	0	0	2.56055	0	0	0	0	0	0	0	0.159319	0	0	0	0	0	1.2932	0	7.05015	4.33091	8.0704	0	0	0	0	2.45495	0	4.56241	6.76879	0	0	0	0	0	0	0	20.3725	8.43396	0	0	0	0	0	0	0	0	0	0
SBS7b	0	6.47951	0	0	0	0	0	0	0	1.27879	0	0.304422	0	0	0	1.46861	0	0	0	0	4.03811	0	0	5.71154	0	0	0	0	0	0	0.941378	0	1.09721	0	0	0	0	0	15.5033	26.343	5.48497	0	19.8713	20.1281	0	10.3678	19.4339	0	15.8982
SBS7c	0	0	0	0	0	0	0	0	0	3.23353	0	0.295749	0	0	0	0	0.518431	0	0	0	0	0	0	0	0	0	0	0	0	1.40716	0	0	0	0	0	0	0	0	0	0	0	0	0	0.681562	0	0	0	0	1.08862
SBS7d	0	0	0	3.60554	0	1.31418	0	0	0	0	0	0	1.166	0	0.138184	0	0.173188	0	0	0	0	0	0	0	0	5.08251	0	0.253382	0	0	0	0	4.14283	0	0	3.95962	0	0.231129	0	0	0	0	2.93993	2.79925	0	0	0	0	7.22161
SBS8	0	0	0	0.215147	0	0	0	0	0	0	0	8.33162	0	0	0	0	0	0	0	2.73007	0	1.76995	0	0	0	0	12.8978	3.54591	0	0	0	0	0	0	0	13.2999	0	0	0	0	0	0	0	0	0	0	0	0	0
SBS9	0	0	0	0	0	0	0	0	0	0	2.9904	0	0	0	1.86275	0	0	0	0	0	0	0	0	0	0	0	0	0	0	0	0	0	0	0	0	0	0	0	0	0	0	0	0	0	0	0	0	0	0
SBS10a	0	0	0	0	0	0	0	1.66825	0	0	0	0	0	2.15828	0	0	4.10243	0.146372	0	2.36921	0	0	3.19107	2.36111	0	0	0	0	0	1.01817	0	0	7.46528	3.15623	0	0	0	0	0	0	0	0	0	0	12.8984	5.64497	10.9466	0	2.20494
SBS10b	0	2.37819	5.85241	0	4.7984	2.17456	0	0	0.744248	5.86828	0	1.36101	0	9.80573	2.26103	1.10178	2.16532	0	0	0	0	3.04461	4.21575	0	0	1.25216	0	1.89645	0	0	5.32003	0	3.17563	0	0	0	0	1.96095	5.71723	2.82622	0	16.7718	0	13.6444	0	17.2791	0	12.0088	0
SBS10c	0	0	0	0	0	0	0	0	0	0	0	0	0	0	0	0	0	0	0	0	0	0	0	0	0	0	0	0	0	0	0	0	0	0	0	0	0	0	0	0	0	0	0	0	0	0	0	0	0
SBS10d	0	0	0	0	0	0	3.16365	0	0	4.80232	0	0	0	0	0	0	0	0	0	0	0	0	0	3.84103	0	0	0	0	0	0	0	1.80029	0	0	0	0	0	0	0	0	0	0	0	0	0	0	0	0	0
SBS11	0	0	0	0	0	0	0	0	0	0	0	0	0	0	0	1.67138	0	0	0	0	0	0	0	0	0	0	0	0	0	0	0	0	5.7895	0	0	0	0	0	0	0	0	0	0	0	0	0	0	0	0
SBS12	0	0	0	0	0	0	0	0.730292	0	0	0	0	0	0.577668	0	10.8262	0	0	0	0	0	0	0	0	0	0	0	0	0	0	0	0	0	0	0	0	0	0	0.41938	0	0	6.97862	0	3.55241	0	0	0	0	0.414043
SBS13	0	0	0	0	1.76908	0.020086	0.11365	0	0	1.08741	0.91212	3.01088	0	0	2.12552	0.537426	0.48803	0	2.58248	2.76491	12.5791	0	1.16549	3.53099	10.0457	2.25171	0	2.2055	4.41883	0.822917	2.6179	2.94797	4.18477	3.23426	0.198138	4.94679	0.089207	18.057	18.6534	85.2908	2.26059	33.1208	2.60829	52.0082	0	67.6574	33.9237	50.5165	2.90657
SBS14	1.98936	0	0	1.62559	0.722652	0	0	3.49283	0	0	0	0.164867	0	0	0.581351	0	0	0.403361	0	0	0	0	0	2.50569	0	4.53854	0	0	0	0	1.68671	0	0	0	0	0	5.04807	0	0	0	0	0	0	0	0	0	0	0	0
SBS15	0	2.21698	2.49007	11.2417	3.90463	18.207	0	0	8.55127	24.5229	5.79078	4.14176	7.96376	0	0	6.39228	0.385545	0	0	0	0	10.5958	5.09901	0	5.9242	0	1.86764	6.12781	0	0	0	0	3.19384	5.13018	0	11.2945	1.96678	0	8.04305	0	10.9227	15.653	12.5094	10.3176	0	5.17647	22.7213	0	17.6397
SBS16	0	0	0	0	0	0	1.41781	0	0.756959	3.98168	0	0	0	2.32645	0	0	0.803911	0	0	0	0	0	0	0	0	0.495665	0	0	0	0	0	0	0	0.373244	2.80705	2.23981	0	16.2684	9.00586	0	0	3.71928	0.540393	0	0	0	8.05095	0	0
SBS17a	0	0	1.76625	1.79712	0	0	4.24038	0	0	0	1.68123	1.74688	1.28968	0.515002	0.30498	0.155551	2.93336	0	0	0	2.7849	5.71228	0.313291	1.79775	0.075922	0	0.153699	0.817593	3.00563	0	0	0	0.631812	1.84682	0	0	0	0	0	2.94797	0.611008	2.2451	0	0.061604	0	0	6.28613	0	0.450158
SBS17b	0	0	1.06157	0	0	1.31006	0	0	0	0	0	0	0	0	0.05882	1.04171	0	0	0	0.874339	2.94631	0	1.68372	0	0	2.68144	0	0	2.40268	0	0	0	0	0.63869	0.812805	2.53635	0	0	0.789858	2.11819	0	0	3.8475	0.429645	0	3.08229	6.16142	0	0
SBS18	0	0	0	0	0	0	0	0	0	0	0	6.69141	0	0	0	0	0	0	0	0	0	9.12767	0	0	0.150215	0	0	0	0	0	7.01326	18.4555	0	0	0.635804	0	0	0	0	0	0	0	0	0	0	0	0	0	0
SBS19	0.247732	0	4.27243	5.25195	2.57555	0	0	0	0	0	0	2.00152	2.53768	0	0	0	1.26861	0	0	2.87786	0	7.27685	2.72903	0	2.9586	5.8106	0	0	3.73428	0	0	0	0	10.4135	9.68847	0	5.74869	0	0	15.425	0	0	15.1923	0	0	0	5.37355	5.68037	0
SBS20	0	0	0	0	0	0	0	0	0	0	0	0	0	0	0	2.23013	0	0	0	0	0	0	0	0.102931	0	0	0	0	0	0	0	0	0	0	1.13935	0	0	0	14.3872	0	7.87462	0	3.22608	0	0	0	0	8.918	0
SBS21	3.59154	0	0.639778	0	11.6126	0	0	0.167393	0	0	0	0	0	0	2.56426	0	0	0	0.624769	0	0	7.08889	0	0.627752	0	0	0	0.493254	1.4217	0	0	0	0.135744	0	6.27799	1.72966	8.08586	1.78525	0	20.9874	2.86361	1.2829	0	0	0	0	9.89086	0.794616	0
SBS22	0.640047	0	0.404184	2.33067	0	0	0	0	0	2.28093	1.51339	0	0	2.34569	0	1.82737	0	0	0	2.3975	2.53126	8.82322	0	0	4.24206	0	0	0	0	0.190391	0	0	11.713	5.66286	0.591004	0	0	9.96833	0	0	7.27655	0	0	0	0	0	11.2131	0	7.91569
SBS23	3.78641	0	14.6647	0	0	0	0	0	0	0	0.413366	0	0	0	2.8583	0	0	0	0	0	0	0	0	0.257059	0	0	0	0	0	0	0	0	1.31515	0	0	0	0	0	0	0	0	0	0	0	0	0	0	0	0
SBS24	0	0	0	0	0	0.494508	0	0	0	3.82484	0	0	0.681544	29.3787	6.74682	0	0	0	0	14.5798	3.09057	0	21.8262	1.91571	5.6265	15.2384	6.94179	0	1.30096	0	0	0.448403	0	0	0	3.9496	8.03298	28.9015	32.0356	206.117	19.5004	0	54.785	11.1767	0	48.8735	70.2209	0	19.3062
SBS25	0	0	0	0	0	0	0	0	0	0	0	0	0	3.64299	0	0	16.3235	0	0	0	0	0	0	0	0	0	0	0	0	0	0	0	0	1.55945	0	0	0	0	0	0	0	0	0	0	0	0	0	0	0
SBS26	0	0	0	0	0	0	0	0	0	0	0	0	0	0	0	0	0	0	0	0	0	0	0	0	0	0	0	0	3.54772	0	0	0	0	0	0	0	0	2.30096	0	0	0	0	0	0	0	0	0	0	0
SBS27	0	0	0.633965	0	31.9944	0.992545	0	0	0	0	0	2.4497	0	0.481871	0	3.04894	20.4709	12.1722	0	3.42795	0	0	6.86895	7.49378	0	0	0	0	0	0	1.2009	0	0	0	0	0	0	0	0	0	0	0	0	0	0	12.3466	0	0	0
SBS28	0	0	0	1.05227	2.01169	0.053165	0	0	0	0	0	0.11372	0	0	0	0	0	0.967985	0	0.009961	0	0	0	0	0	0.464744	0	0.391667	0	0	0	0	0.62029	0	0	0	0	0.84406	0	0	0	0	0	0.061416	0	0	0.986904	0	0
SBS29	0	2.03766	0	0	0	0	0	0	0	0	0	3.70008	0.438763	0	0	0	0	0	0	0	0	13.154	0	0	0	3.21146	0	0	0	0	0	37.2086	28.6803	24.7849	0	0	8.03056	0	0	0	0	0	0	0	0	34.2036	0	0	0
SBS30	0	0	0	0	0	0	0	0	0	31.1931	0	0	0	35.2886	11.0143	0.45255	0	0	0.330511	0	0	0	2.13166	0	9.42902	0	4.97297	1.14746	0	0	3.45876	12.0841	0	5.47763	0	14.7254	0	0	0	0	9.83433	0	11.2556	18.9149	0	24.2239	15.2336	0.151861	0
SBS31	0	2.37637	0	0	11.0199	0	0	9.91355	0	0	0	0	0	5.90139	0	4.39307	10.155	0.441202	5.345	0	0	0	0	0	0	0	1.60688	0	0	0	1.79956	0	1.38176	0	0	0	0	0	17.88	0	0	20.6741	0	0	0	11.8449	0	0	0
SBS32	0	0	0	0	1.80644	0	0	0	0	0	0	0	3.64292	0	0	3.65105	0	0	0	2.44689	0	2.06628	0	0	0	11.7417	4.15115	0	0	0	0	0	0	0	0	0	0	1.92926	0	0	0	21.6794	0	0	0	0	0	4.06734	0
SBS33	0	0	0	1.99638	0.331126	0	0	0	0	1.45853	0.386154	0	0	0	0	0	0	2.58925	0	0.3439	0.053064	0	0	0	0.519702	0	0	0	0	0	0	0	0	0	0.064611	0.170019	0	0	0.619581	0	0	1.1083	0	0	0	0	0	0	0
SBS34	0	0	0.466314	0	0	0	0	0	0	0	0	0	0.896274	0	0	1.78194	0	0	0	0	0	0	0	0	4.39686	0	0	0	0	0	0	0	0	0.509514	0	1.11475	0	2.49012	0	0	0	0	0	4.13542	0	0	0	0	0
SBS35	3.73281	0	5.3922	0	0	1.17494	0	0	0	0	2.76139	0	0	11.5046	3.52341	5.81913	0	17.2776	0	0	0	0	19.6751	0	0	1.76766	0.04795	2.47786	0	0	0	0	5.85851	0	0	0	0	0	0	0	0	0	0	0	0	0	0	0	0
SBS36	0	0	0	0	0	0	0	0	0	0	0	0	0	0	0	0	0	0	0	0	0	0	0	0	0	0	0	0	0	0	0.731587	9.41711	0	0	0	9.72663	5.14812	0	0	0	0	0	0	0	0	0	0	0	0
SBS37	0	0	0	0	0	1.58377	0	0	0	0	0	0	0	0	0	0	0	0	0	0	3.95387	0	0	0	0	0	0	0	0	0	0	0	0	0	0	0	0	0	0	0	0	0	0	0	0	0	0	0	0
SBS38	0	3.75565	0	0	0	0	4.49387	0	0	0	0	3.05419	0	0	0	0.27202	0	0	0	8.54193	0	0	0	0	0	1.74798	0	0	0	0.041162	0	0	0	0	3.63742	0	0	0	0	0	0	0	0	0	1010.92	0	0	0	0
SBS39	0	0	0	0	1.98208	0	0	0	0	47.919	0	4.63793	10.6223	53.5142	18.1073	0	0	3.84196	4.5406	36.7429	20.1114	51.5665	35.8377	24.6878	12.9674	7.88496	23.246	1.98749	0	2.85829	0	0.611559	0	33.0908	0	14.1452	16.077	0	40.2057	0	4.8734	21.798	20.735	0	0	112.54	45.8519	0	3.63695
SBS40	0	0	0	0	0	0	0	0	0	0	0	0	0	0	0	0	0	0	0	0	0	0	0	0	0	0	0	0	0	0	0	0	0	0	0	0	0	0	0	0	0	0	0	0	0	0	0	0	0
SBS41	0	0	0	0	0	0	0	0	0	0	0	2.25748	0	0	0	0	0	0	0	0	0	0	0	0	0	0	0	0	0	0	0	0	0	0	0	0	0	0	0	0	0	0	0	0	0	0	0	0	0
SBS42	0	0	0	0	5.23347	0	11.3735	0	0	0	0	6.47611	0	0	30.7858	0	0	0	0	0.59698	11.191	0	0	7.71209	0	0	0	0	0	3.09908	0	0	0	0	0	0.949692	17.8828	20.452	0	0	0	0	0	0	0	0	0	0	0
SBS43	0	0	0	0	0.504324	0.016932	0	0	0	0	1.10282	0	0	11.5348	6.85208	0	0	0	0	3.16645	0	6.8784	2.01471	0.801579	1.68471	0	0	0	0	0	0	0	0	0	0	0	0	0	0	0	0	0	0	0	0	0	0	0.471628	0
SBS44	0	0	0	0	0	0	0	0	0	0	0	0	0	0	0	0	0	0	0	0	0	0	0	0	0	0	0	3.80316	0	0	0	0	0	0	0	0	1.27259	0	0	0	0	0	0	0	0	0	0	0	0
SBS45	0	0	0	0	1.51808	0	0	1.63569	0	0	0	0	0	0	0	0	0	0	0	0	0	0	0	0	0	0	0	0	0	0	0	0	0	0	0	0	0	0	0	14.8314	0	14.6176	32.3019	0	153.537	0	0	0	0
SBS46	0	0	0	0	12.9188	0	8.55987	0	0	0	1.69659	0	0	12.7642	5.7386	0	0	0	0	0	0	0	0	0	8.78046	0	0	0	0	0	0	0	0	0	7.48614	0	0	0	0	0	0.086498	0	0	1.74114	0	17.8042	13.5833	5.18144	2.35286
SBS47	0	0	0	0	2.66492	0	0	0	0	0	0	0	0	0	0	0	0	3.5152	0	0	0	0	0	0	0	0	0	0	0	0	0	0	0	0	0	0	0	0	0	0	0	0	0	0	0	0	0	0	0
SBS48	1.13273	0	0.993338	0	0.971239	0	0	0	0	0	0	0	1.12564	0	0	0	0	0	0	0	0	0.605428	0.221038	0	0.177125	0	0	2.4395	0	0.95544	0	0	0	0.051029	0	0	0	2.41353	0	23.808	2.78209	0	0	1.72968	17.777	0	3.8365	1.22087	0
SBS49	0.537145	0	0	0	0	0	0	0	0	1.5496	1.1219	0.571055	0	0.915846	1.37698	0	0.692956	0.685398	0	0	0	0.157934	0.228721	0	0	4.1212	0.693668	0.379469	0	0	0	0	0	0	0	2.63915	0	18.4548	20.6013	41.5275	2.04024	2.5424	3.63458	4.48523	682.299	9.18843	25.8511	0	10.8533
SBS50	0.959695	1.1114	0.891025	5.08416	2.78391	0	3.43523	2.40098	0	0	0	1.37195	0	12.8163	0	0	0	0	0	13.4214	10.6663	0.433374	0	0	5.97656	13.3446	0	8.00674	4.50173	0.422252	0	7.55272	0.864986	3.23353	0.835662	0	0	6.4233	0	7.49852	7.91805	0	0	1.52298	0	0	0	2.89978	3.1284
SBS51	0	1.1452	0	0	0	0	0	0	0	0	0	0	0	0	0	1.68285	1.34154	11.9691	0	0	0	0	0	0	0	0	0	0	0	0	0	3.29827	1.87192	0	0	7.73239	0	0	0	0	0	0	0	0	0	0	0	0	0
SBS52	0	0	0	0	0	0	3.16181	0	1.93454	3.57786	1.12179	0	0	0	0	0.675554	0	0	0	0	0	0	0	0	0	0	0	0	1.51561	0	1.72393	4.38949	2.82053	0	0	0	0	0	0	0	0	0	0	0	51.5681	0	0	0	0
SBS53	0	0	0	0	0	0	0.067607	0	0	3.73409	4.19997	0	0	0	0	0	4.25463	0	0	3.25701	4.5293	1.068	0	1.13226	0	0	0	0	0	4.28714	0	0	1.19608	0	0	0.849858	22.0649	0	0	0	0	0	0	4.63411	0	29.4838	8.18475	0	0
SBS54	0	0	0	0	8.56798	3.41768	8.27215	4.50241	0	0.977593	1.59445	2.69028	0	1.86553	0	0	0	1.74812	0	2.9246	1.93626	3.73696	12.0739	0	0	11.054	2.0426	2.9022	1.27762	0	0	3.16465	1.38979	0	0	0	0	0.33779	21.4731	0	6.20883	0.56174	8.61836	7.30297	0	22.733	12.0859	1.08069	2.65825
SBS55	0	0	0	0	0	0	0	0	0.032543	0.274358	0	2.30718	0	0.965715	0	0	0	0	0.061353	2.31582	0	0	0	3.4434	0	0	2.37067	0	0	0	0	0	0	0	0.157366	0.630173	0	0	0	0	0	2.23474	4.62075	0	0	0	0	0	2.41933
SBS56	0	0	0	0	0	0	0	0	1.87336	0	0	0	0	0	0	0	0	0	0	0	0	0	0	0	0	0	0	0	1.07611	0	0	0	0	0	0.255571	0	0	0	0	0	0	0	0	0	0	0	0	0	0
SBS57	0	0	0	0.321686	0	0.214828	0	0	0	0	0	0	0	0	0	0	0	0	0	0	0	0	0	0	0	0.162898	0	0	0	0	0	0	0.083523	0	0	0	0	0	0	0	0	0	0	0	0	0	0	0	0
SBS58	0	0	0	0	0	4.19073	0	0	0	6.9257	0	0	0	0	0	0	0	0	0	0	0	0	0	0	2.06939	0	0	0	0	0	0	0	0.814493	0	0	0	12.3425	0	0	0	0	0	0	0	0	0	4.26536	17.7599	0
SBS59	0.486661	0	0	0	1.75775	1.87589	0.611498	0	0	0	0	0	0	0.376659	3.63062	1.00909	0.342869	0	0	1.0337	0.482944	3.30064	0	0	0	0	0.27214	0	3.3775	1.36093	0	3.942	0.657689	1.12328	2.83294	2.43396	1.52073	10.2668	8.62647	0	2.22478	7.13118	23.7069	6.50121	0	0	0	1.59547	0
SBS60	1.03799	0	0	0	0.440532	0	0	1.15015	0	0	0	0	0	0	0	0	0	0	0	0	0	0	0	0	0	0.289377	0	0	0	0	0	0	0	0	0	0	0	0	0	0	0	0	0	0	0	0	0	0	0
SBS84	0.338294	0	5.95333	0	0	0	0	0	0	0	0	2.93989	0	0	0	0	0	0	6.58919	0	0	7.62868	3.55846	2.7527	0	0	0	0	0	0	0	0	0	0	5.01901	0	0	0	0	0	0	0	0	0	0	0	0	0	0
SBS85	0	0	0	0	0	0	0	0	0	0	0	0	0	0	0	0	0	8.71217	0	0	0	0	0	0	0	0	0	0	0	0	0	0	0	0	0	0	0	0	0	0	0	3.88354	0	0	0	0	0	0	0
SBS86	0	0	0	0	0	3.58266	2.3034	0.556464	0	0	0.059859	0	0	0	0	2.8201	0	0	0	4.68872	0	0.106319	1.17855	2.87225	6.35341	6.06465	0	0	0	0	6.44098	0	4.5497	2.70002	0	0	4.8885	2.45411	0	3.69162	4.09718	15.4794	0	0	0	0	20.0063	6.67887	0
SBS87	8.67426	0	11.7776	0	0	0	0	0	19.0043	0	0	12.3828	0	34.9917	8.34859	3.64181	3.10015	11.2889	6.85414	0	12.2033	0	0	6.21038	19.575	8.77831	2.01383	0	30.9358	12.7224	5.60977	12.6794	1.24118	0	25.1514	8.66877	8.65225	42.5114	23.3932	44.5607	11.0021	0	46.7315	17.9218	0	0	12.6384	1.16859	35.5133
SBS88	0	0	0	0	0.924389	1.91623	0	0	0	0.728963	0	0	0	0	0	0	0	0	0	0	0	0.543571	0	0	0	0	0	1.93629	1.54156	0	0	0	1.75937	0	0	0	0	0	0	0	0	1.0315	0	0	0	0	0	0	0
SBS89	0	0	0	0	0	0	0	0	0	10.8868	0	0	0	0	0	0	0	0	0	0	0	0	0	0	0	0	0	0	0	0	0	0	0	0	0	0	0	0	0	0	0	0	0	0	0	0	0	0	0
SBS90	0	0	0	0.094845	1.05731	0	0.369283	0	0	0	0	0	0	0	4.69831	1.41432	1.33891	1.38007	0	0	0	0.79137	0	0	0	0	0	0	0	0	0.738095	0	0	0	0	0	0	0	0	0	0	0	0	0	0	0	0	0	0
SBS91	0	0	0	0	0	0	0	0	0	0	0	0	0	4.53229	0.579905	0	3.21725	0	0	1.28577	0	0	0	0	0	0	0	0	0	0	0	0	0	0	0	0	8.33716	0.934542	0	0	0	0	0	0	0	2.89149	0	0	6.05506
SBS92	0	0	0	0	0	0	0	0	0	0	0	0	0	0	0	0	0	0	0	0	0	0	0	0	0	0	0	0	0	0	0	0	0	0	0	0	0	0	0	0	0	0	0	0	0	119.891	23.3731	0	0
SBS93	0	0	3.48945	0	0	0	0	0	0	0	0	1.70019	0	0	0	1.16101	0	0	0	0	0	0	0	0	0	0	0	0	0	0	0	0	0	0	0	0	0	0	0	0	0	0	0	0	0	0	0	0	0
SBS94	0	0	0	0	0	0	0	0	0	0	0	0	0	4.51791	0	0	0	0	0	0	0	0	0	0	0	0	0	6.69299	0	0	0	0	0	0	0	0	0	0	0	0	0	0	0	0	0	0	0	0	0
DBS1	0	0	0	0	0	0	0	0	0	0	0	0	0	0	0	0	0.012242	0	0	0.010518	0.018454	0	0	0	0	0	0	0	0	0	0	0	0	0	0	0.004199	0	0	0	0.679235	0.951678	0	0	0	0	0	0	0	0
DBS2	0	0	0	0	0	0	0	0	0	0.02178	0	1.33692	0	0.181054	0.010922	0	0	0	0	0.13825	0.02013	0	0	0	0.009083	0	0	0	0	0	0	0	0	0	0.011243	0	2.22527	2.5583	8	50.5365	2.39862	2.94148	9.48958	0.344736	2.51107	15.6832	13.4889	0	0.021728
DBS3	0	0	0	0	0	0	0	0	0	0.127131	0	0	0	0.295801	1.45184	0	1.58489	0	0	0.003053	0.107256	0.602467	0	0	0.042032	0	0	0	0	0	0	0	0	0	0	0	0	0	0	0	0	0	0	0	0	0	0	0	0.367914
DBS4	0	0	0	0	1.43244	0	0	0	0	0.027122	0	0	0	1.30741	0	0	0	0	0	0	0.016472	0.067	0	0	0.007522	0	0	0	0	0	0	0	0	1	0.009737	2.79984	0	0	0	0	0.565228	1.36533	1.02664	0	0.805936	0	0	0	0.026484
DBS5	0	0	0	0	0.07642	0	0	0	0	0.044705	0	0	0	0.00728	1.73879	0	0.04391	0	0	0.087653	0.042722	0	0	0	0.013351	0	0	0	0	0	0	0	0	0	0.072091	0.076293	0.774729	1.44169	0	0.079654	1.08447	0.175092	1.54622	1.70044	0	0	0	0	0.037573
DBS6	0	0	0	0	0.171421	0	2	0	0	0.061371	0	0	0	0.01855	0.049458	0	0.246451	0	0	0.512195	0.063414	0	0	0	0.036943	1	0	0	0	0	0	0	0	0	0.197801	0.119667	0	0	0	4.7046	0	0.951254	1.71988	0	0.682993	4.57821	2.51105	0	0.071949
DBS7	0	0	0	0	0.057208	0	0	0	0	0.115871	0	0	0	1.07903	0.486951	0	0.396689	0	0	0.129541	0.129907	0	0	0	0.04163	0	0	0	0	0	0	0	0	0	0.299963	0	0	0	0	0	0	0.020757	0.14865	0	0	0	0	0	0.15931
DBS8	0	0	0	0	0.043411	0	0	0	0	0.101942	0	0	0	1.46945	0	0	0	0	0	0	0	0	0	0	0	0	0	0	0	0	0	0	0	0	0	0	0	0	0	0	0	0.017291	0	0.162615	0	0.093966	0	0	0.023219
DBS9	0	0	0	0	0	0	0	0	0	0.089382	0	0.663085	0	1.07841	0.10152	0	0.715813	0	0	1.09685	0.587753	2.33053	4	0	0.323894	0	0	0	0	0	0	0	0.561472	0	0.351886	0	0	0	0	0	0	0.528792	0	0.388763	0	0	0	0	0.210815
DBS10	0	0	0	0	0	0	0	0	0	0.020621	0	0	0	0.072934	0.05023	0	0	0	0	0.021946	0.013891	0	0	0	0	0	0	0	0	0	0	0	0	0	0.012299	0	0	0	0	0	0	0	0	0.001874	0	0	0	0	0
DBS11	0	0	0	0	0.219099	0	0	0	0	0.390076	0	0	0	0.490078	0.110294	0	0	0	0	0	0	0	0	0	0.525545	0	0	0	0	0	0	0	0.438528	0	0.044979	0	0	0	0	0	0	0	3.06903	0.401569	0	0.644586	0	0	0.081008
ID1	0	0	0	0.011046	0	0	0	0.003617	0	0	0	0	0	0	0	0	0	0	0	0	0	0	0	0	0	0	0	0	0	0	0	0	0	0	0	0	0	0	0	0	0	0	0	0	0	0	0	0	0
ID2	0	0.012933	0	0.014848	0	0	0	0	0	0	0	0	0	0	0	0	0	0	0	0	0	0	0	0	0	0	0	0	0	0	0	0	0.95999	0	0	0	0	0.821587	0	0	0	0	0	0	0	0	0	0	0
ID3	0	0	1.4444	0	1.43371	1.58462	1	0	0	1.28537	0	0	0	0	0	1.41307	0	0	0	0	0	0	0	0	0	0	1.17468	1.22333	0	0	0	2.02882	0	0	1.30649	0	2.06614	11.3345	11.2845	25.1397	0	0.259447	30	0	4.09007	26.1565	19.5484	0	4.70807
ID4	0	0.044212	0	0.632625	1.99493	0.415375	0	3.3137	0	0	0	0	3.48442	1.601	0.852452	1.99215	0	0	0	0	0.180748	0	0	0	0	2.14366	0	0	1.35423	0	0	0	0	0	0.089638	0	0	0	1.78314	0	0	0	0	0	0	0.865214	0	1.05793	0.72789
ID5	0	0	0.292385	0	1.00801	0	0	2.66688	0	0	0.823806	0	0	0	0	0	0	0	0	0	0	0	0	0	0	0	0	0	0	0	0	0	0	0.627208	0	0	0	0	0	0	0	3.12507	0	0	0	0	0	0	0
ID6	0	0.75081	0	0.1363	0	0	0	0	0	3.69146	0	6.06007	0	0	0	0	0	0	2	1.75514	2.75828	0.45283	1.73683	1.76869	6.82753	0.36027	1.82532	0	0	0	0.793291	0	1.30042	1.36573	0	0	0.277577	0	0.991648	0	0	0	0	3.72973	0	0	2.14429	0.546011	0.105255
ID7	0	0.007189	0	0.03267	0	0	0	0	0	0	0	0	0	1.65145	0.864822	0	0	0	0	0	0.33304	0	0	0	0	0	0	0	0	0	0	0	0	0	0	0	0	0	0.47671	0	1.29742	0	0	0	0	0	0	0	0
ID8	0	0	1.26321	0	3.40934	0	0	0	0.028781	0	0	0	0.646107	0	1.00698	0	0	0	0	0.751144	0.791549	1.83404	0	3.2437	0.270571	0	0	0	0	0	0	0	0	0	0	0	2.86591	0.644628	0	0	1.15076	0	0	1.52408	0	2.89865	0	1.04005	0
ID9	0	0	0	0	0	0	0	0	2.63706	1.13945	0	0	0.856538	0	0	0	0	0	0	0	0	2.40996	0	0	0	1.49607	0	0	0	0	0	1.22309	0	0	1.60387	0	0	0	2.33649	0	0	0	0	0	1.92726	0	5.30727	3.35601	0.658251
ID10	0	0.593726	0	0.547062	0	0	0	0	0.126032	0	0	0	1.01293	0	0	0	0	0	0	0	0	0.341777	0.564003	0	0	0	0	0	0	0	0	0	0	0	0	0	0	0	0	0	0	0	0	0.253746	0	0	0	0	0.604158
ID11	0	0	0	0	0	0	0	0	0	1.89708	0	0	0	1.89291	0	0	0	0.234424	0	0	0	0	1.65321	0	0	0	0	0	1.61146	0	0	0	1.07553	1.37199	0	0	0	0	0	0	0	0	0	1.49245	0	0	0	0	0
ID12	0	0.310487	0	0.280554	0.070367	0	0	0	0.05444	0	0	0	0	0	0	0	0	0	0	0	0	0.300539	0	0	0	0	0	0	0	0	0	0	0	0	0	0	0	0	0	0	0	0	0	0	0	0	0	0	0.05369
ID13	0	0.039506	0	0	0	0	0	0	0	0	0	0	0	0	0	0	0	0	0	0	0	0	0.045955	0	0	0	0	0	0.034304	0	0	0	1.4439	0	0	0	0	1.19929	3.0042	0	1.55182	1.08767	0	0	2.98267	0.877651	0	0	0.044998
ID14	0	0.020893	0	0.01109	0	0	0	0	0.047092	4.98665	0	0.939931	0	1.63591	3.27575	1.59478	0	0	0	1.49371	4.93638	0.13219	0	0.9876	8.9019	0	0	0	0	0	1.20671	1.32116	1.22017	1.63507	0	3.13193	1.35699	0	0	1.74227	0	0	0	0	0	0.676952	0	0	0.097691
ID15	0	0	0	0	0	0	0	0	0	0	0.176194	0	0	0	0	0	0	0	0	0	0	0	0	0	0	0	0	0.519914	0	0	0	0	0	0	0	0	0.469301	0	0	7.11808	0	0.701218	0	0	0	0.525076	0	0	0
ID16	0	0.061191	0	0.137436	1.08365	0	0	0	0.106592	0	0	0	0	0.218732	0	0	0	0.765576	0	0	0	0.181007	0	0	0	0	0	0.767613	0	0	0	0.426935	0	0	0	0.868072	0.964088	0	0.123329	0	0	0.826597	0	0	0	0	0	0	0
ID17	0	0.159052	0	0.096031	0	0	0	0.015804	0	0	0	0	0	0	0	0	0	0	0	0	0	0.347664	0	0	0	0	0	0.489142	0	0	0	0	0	0	0	0	0	0	0	0	0	0	0	0	0	0	0	0	0
ID18	0	0	0	0.100337	0	0	0	0	0	0	0	0	0	0	0	0	0	0	0	0	0	0	0	0	0	0	0	0	0	0	0	0	0	0	0	0	0	0	0	0	0	0	0	0	0	0	0	0	0
[truncated: 5,000 more columns]

## Sheet: 107sigs_wt_nc-muts_metastasis
(ii) Activities of 107 COSMIC mutational signatures of metastatic tumors on the WES dataset with non-coding mutations
	1115153	1115154	1115156	1115157	1115161	1115183	1115202	1115244	6115114	6115115	6115117	6115118	6115121	6115122	6115123	6115219	6115224	6115227	6115233	6115234	6115237	6115242	6115247	6115250	6115251	ES_5001	ES_5004	ES_5005	MBC_1	MBC_10	MBC_100	MBC_101	MBC_102	MBC_103	MBC_104	MBC_105	MBC_106	MBC_108	MBC_109	MBC_11	MBC_110	MBC_111	MBC_112	MBC_113	MBC_114	MBC_115	MBC_116	MBC_117	MBC_118
SBS1	21.9375	25.1453	8.27713	20.3717	15.0009	0	27.7084	9.47685	17.8905	37.0215	24.6058	14.8654	18.9711	55.7963	0	35.4817	5.99639	16.8782	12.2653	26.9574	0	14.7024	3.90325	30.9769	17.9882	10.2218	12.3286	0.710254	3.53045	2.6041	0.304731	1.74821	0	0.441626	0	2.96128	9.39853	3.01565	4.08586	5.21284	11.7131	3.37235	1.5496	4.46643	0	4.64761	0	0	6.3148
SBS2	0	0	0	3.69614	4.78602	0	0	1.75682	1.90441	1.8163	1.60185	0.089676	9.43375	0.252572	0	0	0	0	0.428126	0	8.45158	0	0	3.33567	0	40.3999	1.51328	5.64817	14.7491	4.91139	1.87006	0	0.659243	9.88412	0	0	0	0.716493	39.7436	0	2.81115	16.9427	1.37293	0	0	0	0	2.10987	0.366529
SBS3	0	0	0	0	0	0	0	0	33.9156	0	0	0	0	0	0	7.24708	0	0	0	0	0	0	0	0	0	0	0	0	0	0	0	0	0	0	0	4.59095	0	0	0	0	0	0	0	0	0	0	0	0	0
SBS4	0	0	0	0	0.70471	0	0	0	0	0	0	0	0	0	0	0	0	0	0	0	0	0	0	0	0	0	0	0	0	9.93717	0	0	0	0	0	0	0	0	0	9.06785	0	0	7.81784	0	0	0	0	0	0
SBS5	0	0	0	0	0	0	0	0	0	0	0	0	0	0	0	0	0	0	0	0	0	0	0	0	0	0	0	0	0	0	0	0	0	0	0	0	0	0	0	0	0	0	0	0	0	0	0	0	0
SBS6	6.37899	0.496438	19.2777	15.4334	0	18.1446	10.9907	0	29.676	0	1.45806	0	0	0	25.3495	0	0	2.60332	13.4417	0	21.1236	5.67365	9.96241	0	0.087704	0	0	10.399	5.43926	0	0	0	2.31617	0	0	0	0	0	0	0	0	10.0679	2.12877	0	0	0	0	0	0
SBS7a	0	7.76393	0	0	5.14128	0	1.19111	0	7.11611	0	7.55143	0	3.25435	3.17143	9.55087	0	0	1.64989	1.16851	0	0	0.423012	0	0	0	16.1191	1.0997	3.10605	0.345216	0	0.93444	0	0.483175	0	0	2.19786	1.95004	0	26.579	0	0	3.45172	0	1.16975	0	0.873316	0	0.840906	1.8676
SBS7b	0	0	10.2008	7.18055	0	0	8.58609	0	0	0	1.19632	0	2.03646	0	0	1.15027	2.31187	0	2.46431	0	0	2.18873	0	0	5.69945	0	0	0	0	0	0	0	1.70006	0	0	0	2.36205	0	0	0	2.69743	0	0	0	3.214	0	0	0	0
SBS7c	0	0	0	0	1.25663	0	0	0	0	0	0	0	0	0	0	1.45715	3.07572	1.81423	0	0	3.24878	0.686347	0	0	0	0	0	0	0	0	0	0	0	0	0	0	0	2.04352	1.37869	0.933286	1.29953	0	0	1.50385	0	0	0	0	0
SBS7d	8.16963	4.03504	0	0	3.11486	2.86149	6.73505	0	7.56701	0	0	0.417736	0	4.84177	0	0	0	2.39586	0	3.38139	0	0	0	0	0	0	0	0	0	0	0	0	0.687156	0	0	11.6946	0	0	0	0.012303	0	0	0	0	0	0.342593	0	0	0
SBS8	0	0	0	0	3.57796	0	0	0.675639	0	0	0	0	0	0	0	0	0.909738	0	0	0	8.18462	2.68921	0	7.21633	0	0	0	0	0	0.860921	0	0	0	0	0	10.9424	0	0	0	3.36397	0	0	0	0	0	0	0	0	0
SBS9	0	0	0	0	0	0	0	0	0	0	0	0	0	0	0	0	0	0	0	0	0	0	0	0	0	0	0	0	0	0	0	0	0	0	0	0	0	0	0	0	0	0	0	0	0	0	0	0	0
SBS10a	0	0.552774	0.583025	1.5595	0.792522	0	0	0	0	0	0.847337	3.2967	1.39821	0	0	0	1.54954	0	0	0	0.266574	0	0	0	0	0	0	0	0.692677	0	0	0	0	0.524025	0	0	0	0.808296	0	0	0	0.605136	1.68206	0.666985	0	0	0	0.264845	0
SBS10b	0.759342	0	0	0	1.27195	9.67039	0	3.9887	0	0	0	2.15958	2.33926	1.65967	0	0	7.47439	11.0376	6.20764	0	0	3.02743	3.23953	0	0	18.3182	0	4.53418	0	0	4.71899	0.96128	1.05181	3.23807	0	0	0	0.377241	9.43084	8.29657	8.04492	6.43592	0	0	0	0	0	3.17064	0
SBS10c	0	0	0	0	0	0	0	0	1.58874	0	0	0	0	1.5938	0	0	0	0	0	0	0	0	0	0	0	0	0	0	0	0	0	0	0	0	0	0	0	0	0	0	0	0	0	0	0	0	0	0	0
SBS10d	0	0	0	0	0	0	0	1.75824	0	0	0	0	0	2.86702	0	0	0	0	0	0	0	0	0	0	0	0	0	0	0	0.63017	0	0	0	0	0	0	0	0	0	0	0	0	0	0	0	0	0	0	4.00307
SBS11	0	0	0	0	0	0	0	0	0	0.672912	0.260053	0	0	1.80247	0	0	0	0	0	0	0	0	0	0	0	0	0	0	0	0	0	0	0	0	0	0	1.88086	0	0	0	1.91899	0.870833	0	0.809331	0	0	0	0	0
SBS12	0	0	0	0	0.472875	0	0	0	0	0	0	0	0	0	0	0	0	0	0	0	1.1785	2.42448	0	0.580214	0	0	0	0	0	0	0	0	0	0	0	0	0	0	0	0	0	0	0	0	0	4.67225	0	0	0
SBS13	0	2.07553	3.23176	5.40512	4.63497	0	0.46116	2.88687	9.51613	6.56912	1.48878	1.97092	5.14547	3.17574	1.82305	1.26117	1.09346	3.33523	5.57038	3.13692	8.31845	3.92085	0.302264	4.30096	0.710353	60.8115	0.959408	13.6468	13.7814	0	1.58418	0	0	2.58749	0.797182	0	7.28869	0.727742	77.8069	5.44958	1.61079	15.1518	2.26252	1.21698	1.00469	3.93476	0	10.3529	9.32062
SBS14	0	0	0	0	0	0	0	0	4.02884	0	0	0	0	0	0	0	0	0	0	5.17474	0	0	0	0	0	0	0	0	0	0	0	0	0	0	0	0	0	0	0	0	7.28332	7.8801	0	0	0	0	0	0	0
SBS15	9.00662	31.2463	9.15002	19.2908	22.5563	27.4139	20.2462	8.14628	34.018	59.5366	55.6325	37.0511	23.3147	18.4796	5.44377	20.5664	43.6791	32.3327	43.9761	10.0014	17.2474	20.1294	1.553	1.48544	20.8002	1.25701	14.6834	0	0	0.931706	14.0088	0	0	1.31613	4.24705	0	0.070673	19.2863	1.1361	1.1691	0	6.45953	0	0	0	10.0104	0	3.93015	0
SBS16	0	0	0.943552	0	0	0	2.61361	0	0	0	0	2.4848	0	7.03402	0.693677	2.53606	0	0	7.82246	0	4.99123	0	0	0	0	0	2.74668	0	0	3.79533	0	0	0	0	3.13542	0	0	0	0	0	0	4.1203	0	2.70048	0	1.77725	0	0	0
SBS17a	9.16349	0	0	0	0	0.341232	7.08286	0	3.88123	0	0	1.30244	0.355538	0.752133	1.37913	0	0	2.18459	0	0.935941	0.635683	0	3.16481	0.522005	0	0	0	0	0	1.08115	0	0	0	0	0	3.03852	0	0	0.995153	0	0	0	7.54235	1.06725	0.064887	0	0	0	0
SBS17b	0	0	0.87932	0.270888	4.45119	0	2.61438	0.457156	0	0.64636	0	0	0	0	0	0.739906	0	0.949343	0.950731	0	0	0	0	0	0	0	1.21538	0	0	1.59419	0	0	0	0	0	0	1.33663	0	0	0.951567	2.29217	0	10.8049	0	2.00311	0	0	0	2.63537
SBS18	0	0	0	0	0	0	2.95055	0	0	0	0	0	0	0	11.3031	0	0	0	0	2.33798	2.9179	0	0	0	0	0	0	0	4.47325	0	0	0	0	0	0	0	0	0	0	0	0	0	0	0	0	0	0	0	0
SBS19	0	0	0	0	0	0	0	0	5.96317	0	0	0	0	5.66575	0	0	0	0	0	2.66099	6.27914	3.95512	2.32348	0	0.745601	0	0	0	0	0	0	0	0	0	0	9.01303	0	0	0	3.28189	0	0	0	0	0	2.15927	0	0	0
SBS20	0	0	0	0	6.6536	0	6.40089	0	0	0	0	0	0	0	0	0	0	0	0	0	0	0	0	2.61555	0	0	0	0	0	0	0	0	0	0	0	0	0	0	0	1.68178	9.17858	0	0	0	0	0	0	0	0
SBS21	0.491583	2.16128	0	0	6.22236	0	3.31785	0	0	0	1.50124	0.104709	0	0	1.15873	0	0	0	0	1.65158	0	0	0	0	5.44224	0.26371	0.555812	0	0	0.529373	0	1.09952	0	0	0	7.24879	0	0	0	2.41076	0	0	4.19094	0.622424	0	2.1052	0	0	1.18371
SBS22	0	0	0	0	0	3.22572	1.4309	0	0	0	0	0.711794	4.71683	0	0	0	1.1545	4.3513	0	5.60346	0	0	0	2.41484	4.40681	0	1.37515	0	0.387409	1.01685	0	0	0	0	0	0.35331	0	0	0	0	0.828578	0	0	0.404287	0	1.51803	0	0	1.55904
SBS23	0	0	0	0	0	0	0	0	0	0	0	0	0	0	0	0	0	0	0	0	0	0	0	0	0	0	0	0	0	0	0	0	0	0	0	0	0	0	0	0	0	0	0	0	1.6954	0	0	0	0
SBS24	0	0	0	0	8.56612	0	0	0	0	6.77007	0	0	0	2.92276	0.311512	3.157	13.2239	0	0	8.86792	0	0	0	13.45	0	0.281298	0	0	0	0	0	0	0	0	0.829985	7.25598	0	0	0	0	0	0	4.45717	8.12664	3.10035	0	0	0	5.99329
SBS25	0	0	0	0	0	0	0	0	0	0	0	0	0	0	0	0	0	0	0	0	0	0	0	0	0	0	0	0	0	0	0	0	0	0	0	5.09767	0	0	0	0	0	0	0	0	0	0	0	0	0
SBS26	0	0	0	0	0	0	0	3.10486	0	0	0	0	0	0	0	0	0	0	0	0	0	0	0	0	0	0	0	0	0	1.79135	0	0	0	0	0	0	0	0	0	0	0	0	0	0	0	0	0	0	0
SBS27	0	0	0	0	1.01147	0	0	0	0	0	0	2.88175	0	0	1.01387	0	0	0	0	0	0	0	0.800034	0	0	0	0	0	0	0.447554	0	0	0	0	2.25319	0	0	0	0	0	0	0	0	0	0	0	0	0	0
SBS28	0	0	0	0	0	0	0	0	0.711	0.173554	0	0	0	0	0	2.58232	0	2.91419	0.359627	0.854962	0.060254	0	0	4.10259	0	0	0.743709	0	0	0	0	0	0	0	0	0	0	1.30973	0	0	0	0	0	0	0	0	0	0	0
SBS29	0	0	0	0	1.62984	0	6.70296	2.65801	0	0	0	0	3.31607	0	0	0	0	0	0	7.4033	0	0	0	0	0	0	0	0	0	0	0	0	0	0	0	0	0	0	0	0.675115	0	0	1.43522	0	0	0	0	0	0
SBS30	11.2225	1.77867	0	0	0	0	0	1.03537	4.20442	0	0	1.10432	0	0	0	6.90547	12.9416	0	0	0	0	0	0	0	0	0	0	3.47059	0	0	0	0	7.92896	0	0	0	0	0	0.799549	0	0	0	1.65026	0	0	0	0	0	0
SBS31	0	0	3.47777	0	3.1226	0	1.47632	0	3.39931	0	0	0	0	0.53715	0	0	0	0	0	0	0	2.14682	9.65404	0	0	1.35093	0	0	0	0	0	0	0	0	5.6935	0	0	1.42669	0	0	0	0	7.75029	0	0	2.61161	0	0	0
SBS32	0	0.003047	0	0	0	0	0	0	0	0	0	0	0.335665	0	0	0.105527	2.43885	0	0.403421	0	0	0	0	0	1.72088	0	0	0	3.38686	0	0	0	0	0	0	8.76906	0	2.49263	0	0	0	0	0	0	0	0	0	5.07898	0
SBS33	0	0	2.97972	0	0.413921	0	0	0	2.44441	0	1.50368	0.973735	0	0.96405	6.55698	2.68546	0	1.34724	0	1.79128	1.06313	0	0	3.71283	0	0	0	0	0	0	0	0	0	0	0	0	0	0	0	0	0	0	0	0.94993	0.798477	0	0	0	0
SBS34	0.43968	2.54144	0	0	0	1.61146	1.90463	0	6.23823	0.573895	0	0	0	1.56529	0	0.624844	0	0.493444	0	0	0	0.201682	0	0	3.08414	0	0.157607	0	0.28055	0	0.509338	0	0	0	0.779045	0	0.867734	0	0	0	0	0	0	0	0.8759	0	0	0.270272	0
SBS35	0	0	0	1.94831	0	0.280032	0	9.20391	10.2966	0	0	0	0	5.36262	0	0	0	0	0	0	0	0	0	0	0	0	0	0	0	0	0.424464	0	0	0	0	0	0	0	0	0	0	0	13.0908	0	0	0	0	0	0
SBS36	0	0	0	0	0	0	0	0	0	0	0	0	0	0	0	10.3149	0	0	0	0	0	0	0	0	0	0	0	0	0	0	0	0	0.457966	0	0	0	0	0	0	0	0	0	0	0	0	0	0	0	0
SBS37	0	0	0	0	0	0	0	4.2616	0	0	0	0	0	0	0	0	0	2.7028	0	0	0	0	0	0	0	0	0	0	0	0	0	0	0	0	0	0	0	0	0	0	0	0	0	0	0	0	0	0	0
SBS38	0	0	0	0	0	0	0	0	0	0	0	0	0	0	0	0	0	0	0	6.29579	0	0	0	0	0	0	0	0	0	0	0	0	0	0	0	0	0	0	0	0	3.10944	0	0	0	0.40865	0	0	0	0
SBS39	0	0.671403	0	0	5.75599	5.26708	2.68976	0	50.0727	0	0	3.61696	7.50013	0	0	0.288877	5.84583	7.80728	0	0	0	7.54807	1.79476	0	0	3.83386	0	0	8.03656	10.4164	0	0	3.48217	0	0	32.2665	0	0	12.9016	0	0	0	37.7909	0	0	0	0	0	0
SBS40	0	0	0	0	0	0	0	0	0	0	0	0	0	0	0	0	0	0	0	0	0	0	0	0	0	0	0	0	0	0	0	0	0	0	0	0	0	0	0	0	0	0	0	0	0	0	0	0	0
SBS41	0	0	0	0	0	0	0	0	0	0	0	0	0	0	0	0	0	0	0	0	0	0	0	0	0	0	1.28614	0	0	0	0	0	0	0	0	0	0	0	0	0	0	0	0	0	0	0	0	0	0
SBS42	0	0	0	0	0	0	0	0	0	35.1783	16.3267	26.3081	0	0	0	0	0	0	0	0	0	0	0	44.4405	0	0	0	0	0	1.85513	0	0	0	0	0	6.76092	0	0	5.79535	0	0	0	12.4784	0	0	0	0	0	0
SBS43	1.08421	0	0	0	0	2.38393	0	0.83789	0	0	0	0	2.42108	3.3406	0	0	4.49868	0	0	0.909524	0	0	1.85475	1.80283	0	0.041146	0	0	0	0.694925	0.304923	0	0	0	0	5.98384	0	0	0	0	0	0	0	0	2.50724	0	0	0	0
SBS44	0	0	0	0	0	0	0	0	0	0	0	0	0	0	0	0	0	0	0	0	0	0	0	0	0	0	0	0	0	0	0	0	0	0	0	0	0	0	0	0	0	0	0	0	0	0	0	0	0
SBS45	0	0	0	0	0	0	0	0	0	0	0	0	0	0	0	5.64919	0	0	0	0	3.81537	0	0	4.39005	0	0	0	0	0	1.75335	0	0	0	0	0	0	0	0	0	0.508771	0	0	0	0	0	0	0	0	0
SBS46	0	0.570948	0	0	3.54208	0	4.55919	6.17773	2.33386	0	0	0	8.66201	0	0	10.805	0	0	0	2.13331	0	0	0	0	0	1.69166	0	0	0	0	0	0	0	0	0	2.07544	0	0	0	0	0	0	0	0	0	0	0	0	0
SBS47	0	0	0	0	0	0	0	0	0	0	0	0	0	0	0	0	0	0	0	0	0	0	0	0	0	0	0	0	0	0	0	0	0.255285	0	0	0	0	0	0	0	0	0	0	0	0	0	0	0	0
SBS48	0	0.936755	0	0	0	0	0.7938	0	0.732216	0	0	0	1.99951	0	0	0	0	0.015287	1.53162	0.513871	0.677077	0	2.47146	1.84482	1.30425	0	0	0	0	0	0	0	0	0	1.01093	0.915675	0	0	0	0	0.841523	0	0	0.881362	0	0.807719	0	0	0
SBS49	0	0	2.22352	0	0	0	0	0	2.95137	0.980709	0	0	0	1.31789	0.122308	0	0	0.085194	0	0	0	0.389843	0.234774	1.7209	1.70316	0	0	0	1.30823	0.487038	0	0	0	0	0	0.069535	0	0	0	0	0	0	0	0	0	0	0	0	0.746911
SBS50	1.88743	0	0	0	0	0	1.27849	0	0	3.03739	0	5.67455	0.826788	0	7.37477	0	0	0	4.70877	0	1.39812	3.23229	0	13.1216	2.91541	0	0	0	0	0	8.98827	0	0	0	5.5564	3.70238	3.96385	0	0	0	7.15464	0	12.751	0	0	0	0	0	4.84501
SBS51	0	7.43577	0	0	2.7528	0	0	0	0	0	0	0	0	6.48468	0.089035	0	10.2791	0.818913	0	0	0	2.36097	0	0	0.733834	0	0	0	0	0	0	0	0	0	1.96684	0	0	0	0	0	0	0	0	0	1.00134	0	0	1.10557	0
SBS52	0	0	0	0	0	0	0	0	0	0	0	0	0	0	2.38712	6.30068	2.73637	0.740299	0	0	0	0	0.590942	0	0	0	0	0	1.44069	0	0	0	0	0	0	1.21037	0	0	0	0	0.439704	0	0	0	0	0	1.67003	0	1.33666
SBS53	1.88542	0	0	3.72175	0	0	0	1.20844	0	0	0	0	3.7341	0.938787	1.475	5.82449	0	0	0	0	3.26372	0	5.53402	0	0	0.360347	0.33518	0	0	0	0	0	0	0	0.844126	0	0.035145	0	0	0	0	0	0	0	1.14504	0	0	0	0
SBS54	0	3.95611	0.231448	3.08451	3.83634	0	2.58884	6.66147	0	7.91946	1.69495	0	0	4.41036	18.7205	0.936752	5.58091	4.38337	5.74535	0	11.1821	6.04759	0	4.63967	15.4107	2.38802	0	0	0.849747	6.32618	0.643854	0	1.05406	0	0.417	0	4.92096	0	3.34745	0	0	0	0	0	0	0.590764	0	1.22919	0
SBS55	4.03463	0	0	0	0	0	0.347219	0	0	0	0	1.11105	0	2.06395	0	0	0	0	3.37382	0	1.47597	0	0	0	0	0	0	0	0	0	0	0	0	0	1.25737	0	0	0.322934	0	0	0.127619	0	0	0	0	0	0	0	0
SBS56	0	0	0	0	0	0	0	0	0	0	0	0	0	0	0	0	0	0	0	0	0	0	0	0	0	0	0	0	0	0	0	0	0	0	0	0	0	0	0	0	0	0	0	0	0	0	0	0	0
SBS57	0	0	0	0	0	0	0	20.5677	0	0	0	0	6.60984	0	0	0	0	0	0	0	0	0.225621	6.43567	0	0	0	0	0	0	0	0	0	0	0	0	0	0	0	0	0	0	0	0	0	0	0	0	0	0
SBS58	0	0	0	3.31307	3.14483	2.12923	0	0	0	0	0	0	0	0	1.27217	0	0	0	0	0	0	0	0	16.6935	2.1018	0	0	0	0	0	0	0	1.43524	0	0	0	0	0	0	0	0	2.77512	0	0	0	0	0	0	0
SBS59	0	0.115333	0	0.158003	0	0	0	0	2.92147	0	0	0	0.147381	0	0	0.830891	0.454309	0	0.022784	2.32779	0	0	0	0	0.139575	0	0	0	0	0	0	0	1.5814	0.008549	7.27988	0	0	0	0	0	0	0	0	1.02548	0	0.755577	0	1.34183	0
SBS60	0.458711	0	0	0.443299	0	1.667	0	0	0	0	0	0	0.118786	0	0	0	0	0	0	0	0	0	0	0	0.879643	0	0	0	0	0	0.754909	0	0	0	0.261511	0	0	0	0	0	0	0	0	0	0.3378	0	1.36593	0	2.34602
SBS84	0	0	0	0	0	0	0	18.4156	0	0	0	0	0	0	0	0	0	0	0	5.17842	0	0	0	0	0	0	0	0	0	10.3357	0	0	2.41638	0	0	1.85181	0	0	0	3.98461	0	0	0	11.2914	0	5.30567	0	0	7.43173
SBS85	0	0	0	0	0	0	0	0	0	0	0	0	0	0	0	0	0	0	0	0	0	0	0	0	0	0	0	0	0	0	0	0	0	0	0	0	0	0	0	0	0	0	0	0	0	0	0	0	0
SBS86	3.15866	0	0	0	4.58587	0	0.198236	2.22032	0	8.6354	0	4.8747	0	1.13085	0	0	1.08191	9.15972	0	0	8.77711	0	0	5.63283	0	0	0	0	5.23142	0	2.90106	0	0	0	0	0	10.7722	1.16814	0	0	0	0	1.68414	4.09742	0	1.18715	0.964044	0	3.23682
SBS87	5.9216	8.3259	21.8529	34.1229	0	7.00387	10.1307	13.6792	0	0	10.3313	0	0	0.868735	8.97489	17.4701	0	0	25.5593	0	23.4438	2.61749	2.82699	0	2.12602	6.66143	0	8.48494	5.81984	0	15.052	1.19099	3.26622	0	4.67058	0	1.0346	0	0	0	13.6485	1.12203	3.55988	0	3.84312	0	0	0	0
SBS88	0	0	0	0	0	0	0	0	0	0.597615	0	0	0	0	0	1.07881	6.05431	0	0	0.882013	0	8.24682	0	0	0	0	0	0	0	0	0	0	0	0	0	0	0.118074	0	0	0	0	0	0	0	0	0	0	0	0
SBS89	0	0	0	0	0	0	0	0	25.6287	0	0	0	0	0	0	0	0	0	0	0	0	0	6.35382	0	0	0	0	0	0	0	0	0	0	0	0	0	0	0	0	0	0	0	0	0	0	0	0	0	0
SBS90	0	0.18806	0.691353	0	0	0	0	0	0	3.87082	0	0	0	0	0	0	0	0	0	0	0	0.16219	0	0	0	0	0	0	0.562232	0	0	0	0	0	0	0	0	0	0	0	0	0.744611	0	0	0	0	0	1.3049	0.729368
SBS91	0	0	0	0	0	0	0	1.33802	0	0	0	0	0.362966	0	0	0	1.61952	0	0	0	0	0	0	0	0	0	0	0	1.68509	0	0	0	0	0	0	0	0	0	0	0	0	0	0	0	0	0.700868	0	0	0
SBS92	0	0	0	0	0	0	0	10.0676	0	0	0	0	0	0	0	0	0	0	0	0	0	0	0	0	0	0	0	0	0	0	0	0	0	0	0	0	0	0	0	0	0	0	0	0	0	0	0	0	0
SBS93	0	0	0	0	0	0	0	0	0	0	0	0	0	0	0	0	0	0	0	0	0	0	0	0	0	0	0	0	0	0	0	0	1.2247	0	0	0	0	0	0	0	0	0	0	0	0	0	0	0	0.083452
SBS94	0	0	0	0	0	0	0	2.41567	0	0	0	0	0	0	0	0	0	0	0	0	0	0	0	0	0	0	0	0	0	0	0	0	0	0	0	0	0	3.30459	0	0	0	0	0	0	0	0	0	0	0
DBS1	0	0	0	0.950123	0	0	0	0	0	0	0	0	0	0	0	0	1.16243	0	0	0	0.02059	0	0	0	0	0	0	0	0	0	0	0	0	0	0	0	0	0	0	0	0	0	0	0	0	0	0	0	0
DBS2	0	0	0	1.04988	0	0	0	0	0	0.091112	0.024095	0	0	0	1	0	0	0	0	0	0.006413	0	0	0.116932	0	0	0	0	0	1.37525	0	0	0	0	0	0	0	0	0	0	0	0	1.54404	0	0	0	0	0	0
DBS3	0	0	0	0	0	0	0	0	0	0.624658	0.153776	0	0	0	0	0.021414	0	0	0	0.668202	0.11182	0	0	0	0	0	0	0	0	0.003399	0	0	0	0	0	0	0	0	0	0	0	0	1.26007	0	0	0	0	0	0
DBS4	0	0	0	0	0	0	0	0	0	1.27483	0.027838	0	1	0	0	0	0	1	0	2.3318	0	0	0	0	0	0	0	0	0	1.30038	0	0	0	0	0	0	0	0	0	0	0	0	0	0	0	0	0	0	0
DBS5	0	0	0	0	0	0	0	0	0	0.606535	0.044346	0	0	0	0	0	1.6419	0	0	0	0.008265	1	0	0.041151	0	0	0	0	0	0	0	0	0	0	0	0	0	0	0	0	0	0	0.083671	0	0	0	0	0	0
DBS6	0	0	0	0	0	0	0	0	0	0.322251	0.078991	0	0	0	0	0.03169	0	0	0	0	0.013971	0	0	0.410002	0	0	0	0	0	0	0	0	0	0	0	0	0	0	0	0	0	0	0.883569	0	0	0	0	0	0
DBS7	0	0	1	0	0	0	0	0.18259	0	0.32219	0.180514	0	0	0	0	0.211333	0	0	0	0	0.788923	0	0	0	0	0	0	0	0	0.077739	0	0	0	0	0	0	0	0	0	0	0	0	0	0	0	0	0	0	0
DBS8	0	0	0	0	0	0	0	0	0	0	0.011443	0	0	0	0	0	0	0	0	0	0.050019	0	0	0	0	0	0	0	0	0	0	0	0	0	0	0	0	0	0	0	0	0	0	0	0	0	0	0	0
DBS9	0	0	0	0	0	0	0	2.70846	0	0.095566	0.381689	0	0	0	0	0.25807	0.195676	0	0	0	0	0	0	1.35923	0	0	0	0	0	0.089055	0	0	0	0	0	0	0	0	0	0	0	0	1.22865	0	0	0	0	0	0
DBS10	0	0	0	0	0	0	0	0	0	0	0.013542	0	0	0	0	0.127196	0	0	0	0	0	0	0	0.072687	0	0	0	0	0	0.065723	0	0	0	0	0	0	0	0	0	0	0	0	0	0	0	0	0	0	0
DBS11	0	0	0	0	0	0	0	0.108952	0	0.662862	0.083766	0	0	0	0	0.350297	0	0	0	0	0	0	0	0	0	0	0	0	0	0.088452	0	0	0	0	0	0	0	0	0	0	0	0	0	0	0	0	0	0	0
ID1	0	0	0	0	0	0	0	0	0	0	0	0	0	0	0	0	0.181129	0	0	0	0	0	0	0	0	0	0	0	0	0	0	0	0	0	0	0	0	0	0	0	0.977214	0	0	0	1.07662	1.02714	0	0	0
ID2	1.19338	0	1.18696	0	2.32195	2.26233	2.29145	0	0	0	1.07486	3.50708	1.17759	1.08216	0	1.75191	4.42641	0.956163	4.69887	0	0.592959	1.08369	1.15128	3.26915	0	1.16325	0	0.037655	0	0	0.011544	0.003812	0.004312	0	0.004293	0	0	0	0	0	0	0	0	0	0	0	0	0	0
ID3	0	0	1.84695	0	0	1.01816	0.979883	0	0	2.008	0	1.93506	0	0.731624	0	0	0	3.60143	5.18253	1.63334	5.98712	1.63024	0	4.02592	0	0	0	0.131526	0	0	0.132961	0.110039	0.105838	0	0	0	0	0	0	0	0	0	0	0	0	0	0	0	0
ID4	0.56365	1.83138	0.390302	4.51686	1.0106	0	1.80173	1.75988	1.61504	0.292066	0	5.34565	1.26731	2.27187	1.50735	1.38205	0	1.39395	1.46297	0	0.265983	1.973	2.44857	0	0.246432	0	0.260042	0.879964	0	0	0.077243	0.028304	0	0	0.021467	0	0	0	0	0	0	0	0	0	0	0	0	0	0
ID5	0.913697	3.30888	0	0	0	0	0	0	0.756873	0.0835	0	0	0	0	0	10.8727	1.93361	4.47465	0	4.63747	6.41832	0	0	0	4.25295	0	0	0	0	0	0	0	0.910011	0	0	0	0	0	0	0	0	0	0	0	0	0	0	0	0
ID6	0.161369	0	0.60735	0.330886	0.202659	2.48034	0	2.47361	3.72032	1.64602	0	0	1.38534	0	0	0	2.20329	0	1.35113	2.22835	10.7057	0	0	14.5232	0	0.639281	0	0.248241	0	0	0.086638	0.052187	0	0	0	0	0	0	0	0	0	0	0	0	0	0	0	0	0
ID7	0	0	0	0.620076	0	0	1.06735	1.11642	0	1.81665	0	0	0.688126	0	0	0	0.594242	0	0.854742	1.14664	0	0	0	1.59943	0.255454	0	0.216556	0.171359	0	0	0	0	0.057118	0	0	0	0	0	0	0	0	0	0	0	0.238779	0	0	0	0
ID8	0	1.69911	0	1.33254	1.3653	0.767431	1.04187	0	17.5187	0	1.3198	0	0	0	2.43011	1.52322	6.98086	1.51442	4.9312	0	3.78377	0	3.39981	1.09207	1.11845	3.88668	13.0114	0.052274	0	0	0	0	0	0	0	0	0	0	0	0	0	0	0	0	0	0	0	0	0
ID9	2.34831	0	0	0	0	2.12499	0.618752	0	9.61274	0.364434	1.05149	4.70726	0	0	0	0	2.63804	6.13424	0	0	0	0	0	4.22478	0	1.4599	0	0	0	0	0	0	0	0	0	0	0	0	0	0	0	0	0	0	0	0	0	0	0
ID10	0.634707	0.615385	0.503354	0.461379	0	0	0	0.512793	0.387907	1.06658	0	0.255082	0.161999	1.19561	0	1.48455	1.13463	0.609312	0.09105	1.34762	0	0.522498	1.02494	0.341786	0	0.471029	2.14369	0.871355	1.32639	3	0.340926	0.162957	0.487756	0	0.051923	3.37053	2	0	0.603713	5	5.78478	4	11	1	0	2.83204	0	0	1.63209
ID11	0	0	0	0	0	2.79946	0	0	0.884602	0	0	0	0	4.83237	0	0	0.974018	0	0	2.79712	0	4.79057	3.45853	2.51074	0.125459	0	2.47153	1.9184	0.673613	0	0	0	0	0	0	2.62947	0	0	4.39629	0	0	0	0	0	1.6846	0	0	0	0
ID12	0.28348	0.024793	0	0	2.62804	0	0.517309	0.088693	0.752626	0.353442	0	0	0	1.88636	0.579328	2.31412	0.677062	0.067533	0	0.400008	0	0	0	0	0	0.084108	0.360475	0.38673	0	0	0.223395	0.070354	0.059033	0	0.217371	0	0	0	0	0	0	0	0	0	0	0	0	0	0
ID13	0	1.31311	2.10622	0	0.15953	1.54729	5.80624	0	0	0.549852	1.55385	0	1.89412	0	3.75462	0	5.33908	0.793687	2.07162	0	0	0	0.380928	3.54074	0	0	0	0.070921	0	0	0.200611	0.152043	0	0	0	0	0	0	0	0	0.012954	0	0	0	0	0	0	0	0
ID14	0.118814	0.03912	0.054709	0	1.80183	0	1.73274	0	0	3.64599	0	1.73406	0	0	1.64272	0.22088	2.4795	0.272475	1.38157	1.80946	1.24617	0	0.135945	1.47339	1.51784	0	0	0.071776	0	0	0.191719	0.079579	0	0	0	0	0	0	0	0	0	0	0	0	0	0	0	0	1.36791
ID15	0	0	0	0.225938	0	0	0.767408	1.70041	0	0	0	0.515806	0.062476	0	0	3.4506	3.62951	0	0.429495	0	0	0	0	0	0	0	0	0.050382	0	0	0	0	0	0	0.015447	0	0	0	0	0	0	0	0	0	0	0	0	0	0
ID16	0.308156	0	0.304165	0	0.508953	0	0	0	0.909701	2.17347	0	0	0	0	0	0	2.30555	0.063806	3.15982	0	0	0	0	0	0.483421	0.295758	0	0	0	0	0.295706	0.340725	1.1014	0	1.39832	0	0	0	0	0	2.22505	0	0	0	0	0.659364	0	2	0
ID17	0.474432	0.168223	0	0	0.001137	0	0.042761	0	0.841485	0	0	0	0.363037	0	0.085868	0	0.503057	0.118327	0.384988	0	0	0	0	0.398764	0	0	0.536344	0.109415	0	0	0.439255	0	2.27453	0	0.271082	0	0	2	0	0	0	0	0	0	0	0.481452	0	0	0
ID18	0	0	0	1.51232	0	0	0.332505	1.34819	0	0	0	0	0	0	0	0	0	0	0	0	0	0	0	0	0	0	0	0	0	0	0	0	0	0	0.020097	0	0	0	0	0	0	0	0	0	0	0	0	0	0
[truncated: 1,497 more columns]

## Sheet: 107sigs_wo_nc-muts_primary
(iii) Activities of 107 COSMIC mutational signatures of primary tumors on the WES dataset without non-coding mutations
	TCGA-02-0003-01	TCGA-02-0033-01	TCGA-02-0047-01	TCGA-02-0055-01	TCGA-02-2466-01	TCGA-02-2470-01	TCGA-02-2483-01	TCGA-02-2485-01	TCGA-02-2486-01	TCGA-04-1331-01	TCGA-04-1335-01	TCGA-04-1336-01	TCGA-04-1341-01	TCGA-04-1342-01	TCGA-04-1343-01	TCGA-04-1346-01	TCGA-04-1348-01	TCGA-04-1349-01	TCGA-04-1353-01	TCGA-04-1356-01	TCGA-04-1357-01	TCGA-04-1360-01	TCGA-04-1361-01	TCGA-04-1362-01	TCGA-04-1367-01	TCGA-04-1369-01	TCGA-04-1516-01	TCGA-04-1542-01	TCGA-04-1638-01	TCGA-04-1644-01	TCGA-04-1646-01	TCGA-04-1648-01	TCGA-04-1649-01	TCGA-04-1651-01	TCGA-04-1652-01	TCGA-04-1655-01	TCGA-05-4244-01	TCGA-05-4249-01	TCGA-05-4250-01	TCGA-05-4382-01	TCGA-05-4384-01	TCGA-05-4389-01	TCGA-05-4390-01	TCGA-05-4395-01	TCGA-05-4396-01	TCGA-05-4397-01	TCGA-05-4398-01	TCGA-05-4402-01	TCGA-05-4403-01
SBS1	27.3398	16.8561	19.5151	32.8779	16.4959	27.4247	16.432	43.6469	31.444	5.94893	1.68649	0	0.947775	0	19.2249	7.67503	6.5567	0	0	9.02411	0	16.4646	0	0	5.29755	12.0465	0	16.0834	3.12002	6.22596	0.168697	1.50986	16.2333	7.30286	23.0099	2.40373	10.4979	12.7455	0.822618	30.3887	0	14.1029	0	8.71692	0	21.2367	32.3072	2.73002	0
SBS2	1.15768	0.633564	3.45516	0	0.602282	0	0	0	0	1.28843	0	0.405479	2.51059	1.92817	4.92662	0	0	2.48678	0	1.53817	0	0	0	5.1495	0	0.602405	1.11357	0	0	0.496416	0	0.125322	3.94271	7.64117	0	0.505562	3.09203	0	20.4294	92.3426	4.96589	36.5151	1.63606	38.2335	0	58.0835	49.0823	31.952	2.06368
SBS3	0	0	0	0	0	0	0	0	0	0	0	0	0	0	0	0	0	0	0	0	0	0	0	0	20.7409	0	0	0.58275	0	0	0	0	0	0	0	0	0	0	0	0	0	0	0	0	0	0	0	0	0
SBS4	0	0	0	0	0	0	0	0	0	10.2641	0	0	0	7.19491	0	0	0	0	0	0	0	0	18.632	0	13.8421	0	0	0	0	0	0	0	0	0	11.5602	0	95.0657	140.013	152.106	1299.51	47.9873	32.1169	379.505	104.257	0	325.563	397.014	0	20.0597
SBS5	0	0	0	0	0	0	0	0	0	0	0	0	0	12.7591	0	0	0	0	0	0	0	0	0	0	0	0	0	0	0	0	0	0	0	0	0	0	0	0	0	0	0	0	0	0	0	0	0	0	0
SBS6	3.15401	0	2.20358	0	0	0	0	0	6.33695	0	0	6.11787	0	9.17125	0	0	0	4.70496	0.027774	0	11.4559	0	18.4501	0	0	0	1.36723	3.59257	3.3801	1.77157	0	0	0	0	12.2353	0	7.85486	0	0	2.66338	0	0	0	0	0	0	0	0	9.95571
SBS7a	0	0	0	3.41266	0	0	0	0	0	0	0	0	0	1.37003	0	0	0	0.658554	0	6.3456	4.27933	5.40167	0	0	0	0	1.09072	0	2.29697	6.22136	0	0	0	0	0	0	0	22.3935	0	0	0	0	0	0	0	0	0	0	0
SBS7b	0	6.88794	0	0	0	0	0	0	0	0	0	0	0	0	0	1.89201	0	0	0	0	4.12148	0.034781	0.33855	4.49756	0	0	0	0	0	0	0.826501	4.44859	0	0	0	0	0	0	21.4387	30.09	4.64714	0	7.24791	14.7534	0	10.448	7.49457	0.524702	14.9666
SBS7c	0	0	0	0	0	0	0	0	0	3.88523	0	0.80212	0	0	0	0	1.62918	0	0	0	0	0	0.127911	0	0	0	0	0	0	1.26614	0	0	0	0	0	0.140475	0	0	0	0	0	0	0	0	0	0	0	0	0
SBS7d	0	0	0	3.56002	0	2.13414	0	0	0	0	0	0	1.24401	0	1.33342	0	0.520201	0	0	0	0	0	0	0	0	1.39712	0	0.66096	0	0	0	0	3.85566	0	0	1.32015	0	0.434906	0	0	0	0	3.3036	2.55841	0	0	0	0.148493	6.07111
SBS8	0	0	0	0	2.7679	0	0	0	0	0	0	7.7272	0	0	2.07849	0	0	5.23086	0	0	0	4.72622	0	0	0	0	14.5136	6.18466	0	0	0	0	5.42433	0	0	6.13273	0	0	0	0	0	0	0	0	0	0	0	0	0
SBS9	0	0	0	0	0	0	0	0	0	0	1.91522	0	0	0	0	0	0	0	0	0	0	0	0	0	0	0	0	0	0	0	0	0	0	0	0	0	0	0	0	0	0	0	0	0	0	0	0	0	0
SBS10a	0	0	0	0	0	0	0	0.783587	0	0.380757	0	0.464231	0	3.44016	0	0	2.72782	0	0	0.196243	0	0	3.68551	4.63689	0	0	0	0	0	1.03409	0	0	8.26017	2.20607	0	0.256835	0.082122	0	0.153202	3.69881	0	0.329204	0	0	16.5129	9.7873	13.8853	0	0.809168
SBS10b	0	2.32032	3.86798	0	5.09599	1.50752	0	0	1.01441	6.22621	0	1.94512	0.375218	6.55305	3.6602	2.12927	2.73631	0.213216	0	0	0	3.54477	2.71672	0	0	1.25019	0	2.84037	0	0	5.76547	0	2.66892	0	0	0	0	3.48255	5.52372	5.50129	0	13.9895	0	9.08464	0	17.3913	0	12.3187	0.016871
SBS10c	0	0	0	0	0	0	0	0	0	0	0	0	0	0	0	0	0	0	0	0	0	0	0	0	0	0	0	0	0	0	0	0	0	0	0	0	0	0	0	0	0	0	0	0	0	0	0	0	0
SBS10d	0	0	0	0	0	0	4.30738	0	0	4.22053	0	0	0	0	0	0	0	0	0	2.11754	0	0	0	0	0	0	0	0	0	0	0	0	0	0	0	0	0	0	0	0	0	0.10085	0	0	0	0	0	0	4.37401
SBS11	0	0	0	0	0	0	0	0.108865	0	0	0	0	0	0	0	0	0	0	0	0	0	0	0	0	0	0	0	0	0	0	0	0	0	0	0	0	0	0	0	0	0	0	0	0	0	0	0	0	0
SBS12	0	0	0	0	0	0	0	0	0	0	0	0	0	0	0	4.69635	0	0	0	0	0	0	0	0	0	0	0	0	0	0	0	0	0	0	0	0	0	0	3.32254	0	0	0	0	1.12031	0	0	0	0	0
SBS13	0	0	0	0	1.65787	0.572119	0	0	0	2.6344	1.04797	3.39317	0	0.457695	3.15076	1.03159	0.780216	0	2.72636	2.89317	9.63114	0	0.923211	2.67628	2.92661	0.98457	0	2.22543	2.71165	0.833032	2.25668	3.07165	2.90964	3.4393	0.244613	2.30625	0	12.1849	13.403	77.9419	2.82312	29.1072	4.07016	45.3202	0	54.7734	25.9841	47.7504	2.73758
SBS14	0.451257	0	0	1.17253	0	0	0	0.691947	0	0	0	0	0	0	0.302904	0	0	0.729485	0	0	0	0	0	2.54642	0	5.7044	0	0	0	0	1.68795	0	0	1.0879	0.63001	0	6.5774	0	0	0	0	0	0	0	0	0	0	0	0
SBS15	0	2.12546	0	8.99298	5.63673	15.023	0	0	7.76056	24.8289	3.28703	3.99356	9.56462	0	0	10.753	0.155106	0	0	0	0	3.6839	1.56423	0	0	0.182845	0	0	0	0	0	0	0.528726	1.7483	0	13.0686	0	0	8.20879	0	3.95055	19.3077	15.6195	9.61738	0	1.93642	22.4491	0	13.8808
SBS16	0	0	0	0	0.641957	0	1.45854	0.297545	0.22662	4.95974	0	0	0	2.91047	0	0.527548	1.32198	0	0	0	0.105682	0	0	0	0	0	0	0.132652	0.610359	0	0	0	0	0.581571	1.4655	2.71466	0	14.0524	2.12814	0	0	6.23697	3.11603	0	0	0	12.6568	0	0
SBS17a	0	0	1.71858	1.87678	0	0.158121	0.438183	0	0	0	2.32467	1.82783	1.2032	0	1.4386	1.27108	3.22392	0	0	0	3.156	4.09525	0.928682	1.79825	0	0	0.265389	0.890256	3.0536	0	0	0	0.459399	2.11256	0	0	0	0	0	1.39185	0.295785	2.9645	0	0	0	0	4.20203	0	0.155881
SBS17b	0	0	1.09232	0	0	0	0	0	0	0	0	0	0	0	0.394471	1.17569	0	0	0	0.979188	3.006	0	0.41116	0	0	0.973005	0	0	2.45691	0	0	0	0	0.69028	0	2.55135	0	0	0	3.11253	0	0.033453	3.99117	0.553031	0	1.87814	2.84653	0	0
SBS18	0	0	0	0	0	0	0	0	0	0	0	4.77109	0	0	0	0	0	0	0	0	0	1.91408	0	0	4.60252	0	0	0	0	0	2.8904	28.9362	0	0	0.112808	0	0	0	0	0	0	4.504	0	0	0	0	0	0	0
SBS19	2.05349	0	0	5.42449	6.38917	0	0	0	0	0	0	1.63412	0	0	0.967471	0	0.008907	0	1.77951	0	0	7.67246	4.78068	0	3.29653	6.65646	0	0	4.48623	0	0	0	0	7.36204	9.40519	0	3.04162	0	0	2.45124	0	0	19.4032	0	0	0	11.5545	5.21508	0
SBS20	0	0	0	0	0	0	0	0	0	0	0	0.900396	0	0	0	0	0	0	0	0	0	0	0	0	0	0	0	0	0	0	0	0	0	0	0	0	0	0	15.3841	23.9911	4.43275	0	0	0	0	0	0	8.36848	0
SBS21	3.30854	0	0.785297	0	12.0708	0	0	0	0	0	0	0	0	0	2.96947	0	0	0	0	0	0	7.6075	0	0.951397	0	0	0	0.14971	0	0	0	0	0	0	4.39346	1.72045	8.56198	2.93443	0	19.3514	3.14537	4.61092	0	0	0	0	7.37504	0	0
SBS22	0	0	0.350479	2.28095	0	0	0.627298	0	0	2.06289	2.23083	0	0	2.89661	0	2.36837	0	0	0	2.38076	2.46738	6.51057	0	0	5.0695	0	0	0	0	0.312345	0	0	5.43812	5.96396	0.458331	0	0	13.0077	0	0	7.96192	0	0	0	0	0	17.1979	0	8.52115
SBS23	0.766985	0	9.2729	0	1.18091	0	1.62032	0	0	0	0	0	0	0	0	0	0	0	0	0	0	0	0	3.12953	0	0	1.67111	0	0.141028	0	0	0	4.17788	0	0	0	0	0	0	0	0	0	0	0	0	0	0	0	0
SBS24	0	0	0	0	0	1.03382	0	0.454966	0	6.04204	0	0	0	29.2107	7.08954	0	0	0	0	15.4779	1.3009	0	17.8828	2.39356	4.37786	5.28606	3.47913	0	1.95669	0.055463	0	4.81381	2.7299	0	0	0.935484	6.6478	39.562	26.463	188.386	25.2738	0	56.1647	10.0039	0	35.3111	66.7304	0	10.835
SBS25	0	0	0	0	0	0	0	0	0	0	0	0	0	0	0	0.612229	11.3426	0	0	0	0	0	0	0	0	0	0	0	0	0	0	0	0	0	0	0	1.8685	0	0	0	0	0	0	0	0	0	0	0	0
SBS26	0	0	0	0	0	0	0	0	0	0	0	0	0	0	0	0	0	0	0	0	0	0	0	0	0	0	0	0	0	0	0	0	0	0	0	0	0	0	0	0	0	0	0	0	0	0	0	0	0
SBS27	0	0	0.933909	0	30.0828	1.24353	0	0	0	0	0	2.75669	0	2.56527	0	2.67541	18.5316	10.4051	0	1.44046	0	0	3.12209	7.55859	0	0	0	0	0	0	0	0	0	0	0	0	0	0	0	0	0	0	1.01027	0	0	7.23251	0	0	0
SBS28	0	0	0	0	0	0.604671	0	0	0	0	0	0.163212	0	0	0	0	0	0.579644	0	0.097684	0	0	0	0	0	0.429758	0	0.706238	0	0	0	0	0	0	0	0	0	0.376718	0	0	0	0	0	0.530304	0	0	0	0	0
SBS29	0	2.44046	0	0	0	0	0	0	0	0	0	3.41124	0	0	0	0	0	0	0	0	0	19.557	0	0	0	7.84187	0.074025	0	0	0	1.14286	20.3603	9.27694	13.457	0	0	0	0	0	0	0	0.740035	0	0	0	34.3239	0	0	0
SBS30	0	0	0	0	0	0	0	0	0	22.7799	0	0	0	24.7266	6.15924	0	0	0	0	0	0	0	2.9598	0	12.7173	0.219767	2.99833	0	0	0	4.49287	4.37284	0	1.4204	0	12.1222	4.20747	0	0	0	10.8165	0	10.4004	16.5598	0	26.0088	14.8955	0	0
SBS31	0	1.63213	0	0	3.24051	0	0	6.31706	0	0	0	0	0	0	0	0	12.5898	0	0	0	0	0	0	0	0	0	0	0	0	0	1.68434	0	3.56702	0	0	0	0	0	15.2045	0	0	20.3358	0	0	0	13.2764	0	0	0
SBS32	0	0	0	0	3.17835	0	1.24165	0	0	0	0	0	3.98603	0	0.486944	5.33124	0	1.31607	0.238991	0	0	4.6085	0	0	0	11.7797	0.855778	0	0	0	0	0	0	0	0	0	0	0.867115	0	0	0	15.0345	0	0	0	0	0	3.88164	0
SBS33	0	0	0	2.06944	0	0	0	0.260051	0	1.42499	0	0	0	0	0	0	0	3.24053	0	0	0	0	0	0	0.971306	0	0	0	0	0	0	0	0	0	0	0.597901	0	0	0.201462	0	0	0.661316	0	0	0	0	0	0	0
SBS34	0	0	0.176889	0	0	0	0	0	0	0	0	0	0.845298	0	0	0	0	0	0	0	0	0	0	0	0	0	0	0	0	0	0	0	0	0.603338	0	2.60507	0	2.4886	0	0	0	0	0	3.572	0	0	0	0	0
SBS35	5.52624	0	4.51218	0	0	0	0	1.69439	0	0	0	0	0	0.545306	0	4.34637	0	12.6901	0	0	0	0	18.7981	0	0	0.662864	0	2.68363	0	0	0	0	2.42114	0	0	0	0	0	0	0.537654	0	0	0	0	0	0	0	0	0
SBS36	0	0	0	0	0	0	0	0.118742	0	0	0	0	0	0	0	0	0	0	0	0	0	0	0	0	0	0	0	0	0	0	0	5.05387	0	0	0	9.83331	8.56287	0	0	0	0	0	0	0	0	0	0	0	0
SBS37	0	0	0	0	0	0	0	0	0	0	0	0	0	0	0	0	0	0	0	0	1.26391	0	0	0	0	0	0	0	0	0	0	0	0	0	0	0	0	0	0	0	0	0	0	0	0	0	0	0	0
SBS38	0	0	0	0	0	0	1.17608	0	0	0	0	1.1011	0	0	0	0.148945	0	0	0	7.10243	0	0	0	0	0	0	0	0	0	0.325348	0	0	0	0	3.62584	0	0	0	0	0	0	0	0	0	851.71	0	0	0	0
SBS39	0	0	0	0	4.47335	0	0	0	0	37.6333	0	3.32999	9.12711	36.9303	10.7006	0	0	7.1311	1.45297	31.2661	21.324	31.0742	35.1008	26.9563	24.0197	13.0866	21.6105	6.26207	0	2.81663	0	0	0.736386	25.8311	0	8.83758	10.7674	0	37.2733	0	0	19.5233	5.71558	0	0	108.138	74.5762	0	5.08207
SBS40	0	0	0	0	0	0	0	0	0	0	0	0	0	0	0	0	0	0	0	0	0	0	0	0	0	0	0	0	0	0	0	0	0	0	0	0	0	0	0	0	0	0	0	0	0	0	0	0	0
SBS41	0	0	0	0	0	0	0	0	0	0	0	1.01232	0	0	0	0	0	0	0	0	0	0	0	0	0	0	0	0	0	0	0	0	0	0	0	0	0	0	0	0	0	0	0	0	0	0	0	0	0
SBS42	0	0	0	0	0.192425	0	1.75608	0	0	0	0	5.07078	0	0	29.7099	0	0	0	0	1.92576	10.0581	0	0	0	0	0	0.284173	0	0	2.33994	0	0	0	6.83745	0	0.845477	9.70316	12.7938	0	0	0	0	0	0	0	0	0	0	0
SBS43	0	0	0	0	0	0.566921	0.1633	0	0	0	0.298768	0	0	11.4416	7.23582	0	0	0	0	5.30888	0	8.07347	2.77763	1.72357	0.003807	0	0	0	0	0	0	0	0	0	0	0.815412	0	0	0	0	0	0	0	0	0	0	0	0.136575	0
SBS44	0	0	0	0	0	0	0	0	0	0	0	0	0	0	0	0	0	0	1.09054	0.162863	0	0	0	0	0	0	0	5.14631	0	0	0	0	0	0	0	0	1.38107	0	0	0	0	0	0	0	0	0	0	0	0
SBS45	0	0	0	0	1.34977	0	0	1.25012	0	0	0	0	0	0	0	0	0	0	0	0	0	0	0	0	0	0	0	0	0	0	0	0	0	0	0	0	0	0	0	1.21749	0	12.0435	17.7949	0	157.241	0	0	0	0
SBS46	0	0	0.058991	0	9.1615	0	8.4337	0	0	0	0	0	0	0	3.203	0	0	0	0	0	0	0	0	0	9.75032	2.62738	0	0	0	0	0	0	0	0	3.21811	0	0	0	0	0	1.37951	0	0	2.91994	0	15.6344	12.0424	3.38738	5.14959
SBS47	0	0	0	0	0	0	0	0	0	0	0	0	0	0	0	0	0	0	0	0	0.469025	0	0	0	0	0	0	0	0	0	0	0	0	0	0	0	0	0	0	0	0	0	0	0	0	0	0	0	0
SBS48	1.09184	0	0.997431	0	1.00993	0	0	0	0	0	0	0	1.11287	1.09073	0	0	0	0	0	0	0	0.749606	0.253504	0	0.227221	0	0	2.40357	0	0.953094	0	0	0	0.551717	0	0	3.12213	1.22941	0.283258	25.229	2.78885	0	0.228685	2.36223	25.5173	1.83253	5.58619	1.23931	0
SBS49	0.484674	0	0	0	0	0	0	0	0	1.95169	1.02853	0.921062	0	0	1.70208	0	1.08434	0.843274	0	0	0	0.390969	0.472548	0	0	4.41187	0.909043	0.486143	0	0	0	0	0	0	0	0.816126	0	18.3876	18.6571	41.6129	0	3.12059	0	6.33082	624.826	6.20686	22.4936	0	9.43789
SBS50	0.535046	0.97569	0	3.11525	0	0.049391	1.74281	2.9934	0	0	0	3.10426	0	11.4214	0	0	0	1.64697	0	6.08245	9.68115	0.548592	0	0	5.68235	12.4791	0	8.23015	0.520336	0.704761	0	0	3.34886	0	0	0	0	1.37472	0	6.18268	4.72493	0	0	4.32448	0	0	0	2.62784	1.52005
SBS51	0	1.14237	0	0	0	0	0	0	0	0	0	0	0	0	0	0.598181	0	3.06212	0	0	0	0	0	0	0	0	0	0	0	0	0	5.03137	2.14289	0	0	2.16013	0	0	0	0	0	0	0	1.06306	0	0	0	0	0
SBS52	0	0	0	0	0.068229	0	2.78127	0	2.02902	3.80828	1.26854	0	0	0	0	0.668583	0.659365	0	0	0	0	0	0	0	0	0	0	0	2.13242	0	0.507374	2.66453	4.43706	0	0	0	0	0	0	0	0	0	0	0	23.1917	0	0	0	0
SBS53	0	0.98601	0	0	0	0	4.21709	0	0	1.59544	4.78998	0	0	0.99608	0	0	3.699	0	0	2.79253	4.72936	0.018919	0	0	0.027385	0	0	0	0	3.91319	0	0	3.4379	0	0	0.302009	16.5824	0	0	0	0	0	11.2586	1.98372	0	33.4263	21.4701	0	0
SBS54	0	0	0	0	8.90297	3.55015	8.98877	4.59524	0	1.86756	0.882566	2.25627	0	3.83126	0	1.62279	0	0	0	2.25265	1.27355	4.76737	13.048	0	0	8.90618	2.19857	3.10676	0	0	0	3.21459	1.43215	0	0.283711	0	0	1.43911	23.0406	0	6.4241	2.45784	9.97089	3.33378	0	13.2237	10.4347	0	2.1488
SBS55	0	0	0	0	0	0	0	0	0	1.07402	0.239412	0.490548	0	1.88125	0	0.26787	0	0	0	1.81427	0	0	0	1.94698	0	0	1.87557	0	0	0	0	0	0	0.214647	0	0	0	0	0	0	0	2.30713	4.28372	0	0	0	0	0	2.7964
SBS56	0	0	0	0	0	0	0	0	1.27608	0	0	0	0	0	0	0	0	0	0	0	0	0	0	0	0	0	0	0	0	0	0	0	0	0	0.138764	0	0	0	0	0	0	0	0	0	0	0	0	0	0
SBS57	0	0	0	0	0	1.21735	0	0	0	0	0	0	0	0	0.395094	0	0	0	0	0	0	0	0	0	0	0	0	0	0	0	0	0	0	0	0	0	0	0	0	0	0	0	0	0	0	0	0	0	0
SBS58	0	0	0	0	0	1.91797	0	0	0	3.361	0	0	0	0	0	0	0	0	2.34692	0	0	0	0	0	0	0	0	0	0	0	0	0	0	1.19162	0	0	14.117	3.79155	0	0	3.73813	0	0	0	0	0	0	19.4408	0
SBS59	0	0	0	0	1.80048	1.92804	0.733841	0	0	0	0	0	0	1.01514	3.92529	0	0.525779	0	0	0	0	3.3659	0	0.243276	0	0	0.468484	0	1.44439	0	0.559941	3.62961	3.3013	3.17803	2.67689	3.00529	2.92046	9.24971	4.08866	0	0.286774	6.71876	23.2789	3.84054	0	0	0	1.08502	0
SBS60	0.994555	0	0	0	0.910324	0	0	1.12348	0	0	0	0	0	0	0	0	0	0	0	0	0	0	0	0	0	0.404716	0	0	0	0	0	0	0	0	0	0.510946	0	0	0	0	0	0	0.264288	0	0	0	0	0	0
SBS84	0	0	4.78679	0	0	0	2.22014	0	0	0	0	2.80299	0	0	0	0	0	0	5.13046	1.09485	0	5.16908	3.02607	3.5302	0	0	0	0	0	0	0	0	0	0	3.16754	0	0	0	0	0	0	0	0	0	0	0	0	0	0
SBS85	0	0	0	0	0	0	0	0	0	0	0	0	0	0	0	0	0	0	0	0	0	0	0	0	0	0	0	0	0	0	0	0	0	0	0	0	0	0	0	0	0	0	0	0	0	0	0	0	0
SBS86	0	0	0	0	0	1.49252	0	0.663698	0	0	0	0	0.083268	0	0.687668	0	0	0	0	7.70635	0	2.33596	0	0	6.18764	3.85428	0	0	0	0	1.8057	0	4.59183	0.578588	0	3.36012	5.09927	5.30983	0	10.7102	2.01057	15.9057	0	0	0	0	8.18939	6.19351	0
SBS87	9.13589	0	13.4784	0	0.089812	0	0	0	17.9123	0	0	8.04257	0	33.8137	5.88565	8.20847	0	12.7737	2.14778	0	10.6771	0	0	5.2617	10.2594	5.00382	3.22485	0	30.5456	12.7307	6.39025	8.61233	0.039318	0	25.3737	10.5164	8.24681	31.4114	19.8677	25.6903	13.3469	2.23604	44.7369	7.56948	0	0	0	0	30.7496
SBS88	0	0	0	0	0	0.576005	0	0	0	1.36644	0	0	0	0	0	0	0	1.28759	0	0	0	2.65293	0	0	0	1.20856	0	0.478665	2.14373	0	0	0	0.638501	0	0	1.48393	0	0	0	0	0	0.996312	0	1.39128	0	0	0	0	0
SBS89	0	0	0	0	0	0	0	0	0	9.39527	0	0	0	0	0	0	0	0	0	0	0	0	0	0	0	0	0	0	0	0	0	0	0	0	0	0	0	4.4694	0	0	0	0	0	0	0	0	0	0	0
SBS90	0	0	0	0.217003	0	0	0.661519	0	0	0	0	0	0	0	2.82027	0	0	0	0.058693	0	0	2.03169	0	0	0	0	0	0	0	0	0.820965	0	0	0	0	0	0	0	0	0	0	0	0	0	0	0	0	0	0
SBS91	0	0	0	0	0	0	0	0	0	0	0	0	0	1.5274	0.551574	0	2.90719	0	0	0	0	0	0	0	0	0	0	0	0	0	0	0.155139	0	0	0	0.131823	0	0	0	0	0	0	0	0	0	0	0	0	3.66837
SBS92	0	0	0	0	0	0	0	0	0	0	0	0	0	0	0	0	0	0	0	0	0	0	0	0	0	0	0	0	0	0	0	0	0	0	0	0	0	0	0	0	0	0	0	0	0	102.288	6.53243	0	0
SBS93	0	0	4.79399	0	0	0	0	0	0	0	0	3.5548	0	0	0	0	0	0	0	0	0	0	0	0	0	0	0	0	0	0	0	0	0	0	0	0	0	0	0	0	0	0	0	0	0	0	0	0	0
SBS94	0	0	0	0	0	0	0	0	0	0	0	0	0	12.3218	0	0	0	0	0	0	0	0	0	0	0	0	0	8.15368	0	0	0	0	0	0	0	0	0	0	0	0	0	0	0	0	0	0	0	0	0
DBS1	0	0	0	0	0	0	0	0	0	0	0	0	0	0	0	0	0.012242	0	0	0	0.018454	0	0	0	0	0	0	0	0	0	0	0	0	0	0	0	0	0	0	0.728179	0.951678	0.006593	0	0	0	0	0	0	0
DBS2	0	0	0	0	0	0	0	0	0	0.02178	0	1.33692	0	0.161544	0.010922	0	0	0	0	0	0.02013	0	0	0	0.009083	0	0	0	0	0	0	0	0	0	0.011243	0	0.991288	2.5583	6.99754	46.5745	2.39862	1.60363	4.1511	0.344736	2.51107	12.8156	12.2003	0	0.021728
DBS3	0	0	0	0	0	0	0	0	0	0.127131	0	0	0	0.152067	1.45184	0	1.58489	0	0	0	0.107256	0.042996	0.318308	0	0.042032	0	0	0	0	0	0	0	0	0	0	0	0	0	0	0	0	0	0	0	0	0	0	0	0.367914
DBS4	0	0	0	0	1.43244	0	0	0	0	0.027122	0	0	0	1.29952	0	0	0	0	0	0	0.016472	0	0	0	0.007522	0	0	0	0	0	0	0	0	1	0.009737	0	0	0	0	0	0.565228	1.38318	1.13193	0	0.805936	0	0	0	0.026484
DBS5	0	0	0	0	0.07642	0	0	0	0	0.044705	0	0	0	0	1.73879	0	0.04391	0	0	0	0.042722	0	0	0	0.013351	0	0	0	0	0	0	0	0	0	0.072091	0	1.00871	1.44169	0	0.214479	1.08447	0.199252	1.66235	1.70044	0	0	0	0	0.037573
DBS6	0	0	0	0	0.171421	0	2	0	0	0.061371	0	0	0	0	0.049458	0	0.246451	0	0	0	0.063414	0	0	0	0.036943	1	0	0	0	0	0	0	0	0	0.197801	0	0	0	0	3.48286	0	1.03166	2.09089	0	0.682993	4.71994	2.79969	0	0.071949
DBS7	0	0	0	0	0.057208	0	0	0	0	0.115871	0	0	0	0.503387	0.486951	0	0.396689	0	0	0	0.129907	0	0	0	0.04163	0	0	0	0	0	0	0	0	0	0.299963	0	0	0	0	0	0	0.058791	0.390095	0	0	0	0	0	0.15931
DBS8	0	0	0	0	0.043411	0	0	0	0	0.101942	0	0	0	1.5189	0	0	0	0	0	0	0	0	0	0	0	0	0	0	0	0	0	0	0	0	0	0	0	0	0	0	0	0.031287	0.042015	0.162615	0	0	0	0	0.023219
DBS9	0	0	0	0	0	0	0	0	0	0.089382	0	0.663085	0	0.81386	0.10152	0	0.715813	0	0	0	0.587753	1.91256	2.68169	0	0.323894	0	0	0	0	0	0	0	0.561472	0	0.351886	0	0	0	0.002462	0	0	0.685601	0.185153	0.388763	0	0	0	0	0.210815
DBS10	0	0	0	0	0	0	0	0	0	0.020621	0	0	0	0.102426	0.05023	0	0	0	0	0	0.013891	0.044442	0	0	0	0	0	0	0	0	0	0	0	0	0.012299	0	0	0	0	0	0	0	0	0.001874	0	0	0	0	0
DBS11	0	0	0	0	0.219099	0	0	0	0	0.390076	0	0	0	0.448303	0.110294	0	0	0	0	0	0	0	0	0	0.525545	0	0	0	0	0	0	0	0.438528	0	0.044979	0	0	0	0	0	0	0	3.34646	0.401569	0	0.464437	0	0	0.081008
ID1	0	0	0	0	0	0	0	0.006623	0	0	0	0	0	0	0	0	0	0	0	0	0	0	0	0	0	0	0	0	0	0	0	0	0	0	0	0	0	0	0	0	0	0	0	0	0	0	0	0	0
ID2	0	0.012933	0	0	0	0	0	0.006897	0	0	0	0	0	0	0	0	0	0	0	0	0	0	0	0	0	0	0	0	0	0	0	0	0	0	0	0	0	0.953725	0	0	0	0	0	0	0	0	0	0	0
ID3	0	0	1.4444	0	1.68847	1.58462	1	0	0	1.28537	0	0	0	0	0	1.41307	0	0	0	0	0	0	0	0	0	0	1.17468	1.22333	0.026093	0	0	2.02882	0	0	1.30649	0	0.621798	8.74902	9.53359	20.1627	0	0.259447	26	0	2.13493	22.4604	20.3098	0	4.70807
ID4	0	0.044212	0	0	2.30694	0.415375	0	3.67832	0	0	0	0	0.492804	1.601	0.852452	1.99215	0	0	0	0	0.180748	0	0	0	0	2.14366	0	0	1.55763	0	0	0	0	0	0.089638	0.008506	0	0	1.97279	0	0	0	0	0	0	1.04748	0	0.861837	0.72789
ID5	0	0	0.292385	0	0	0	0	0.491632	0	0	0.823806	0	0	0	0	0	0	0	0	0	0	0	0	0	0	0	0	0	0	0	0	0	0	0.627208	0	0	0	0	0	0	0	3.12507	0	0	0	0	0	0	0
ID6	0	0.75081	0	0	0	0	0	0.034168	0	3.69146	0	5.37026	0	0	0	0	0	0	2	1.75514	2.75828	0	1.73683	1.76869	5.66847	0.36027	1.82532	0	0	0	0.793291	0	1.29462	1.36573	0	0	0.332707	0	1.11977	0	0	0	0	2.04706	0	0	2.47317	0	0.105255
ID7	0	0.007189	0	0	0	0	0	0	0	0	0	0	0	1.65145	0.864822	0	0	0	0	0	0.33304	0	0	0	0	0	0	0	0	0	0	0	0	0	0	0	0	0	1.22065	0	1.29742	0	0	0	0	0	0	0	0
ID8	0	0	1.26321	0	1.59131	0	0	0.086409	0.028781	0	0	0	0.869995	0	1.00698	0	0	0	0	0.751144	0.791549	1.74654	0	3.2437	0.513905	0	0	0	0	0	0	0	0	0	0	0	3.0546	0.909973	0	0	1.15076	0	0	1.62065	0	3.1442	0	0.850456	0
ID9	0	0	0	0	0	0	0	0	2.63706	1.13945	0	0	1.06533	0	0	0	0	0	0	0	0	2.25346	0	0	0	1.49607	0	0	0	0	0	1.22309	0	0	1.60387	0	0	0	0.248867	0	0	0	0	0	0.189288	0.254198	3.18791	3.28771	0.658251
ID10	0	0.593726	0	0	0	0	0	0.018421	0.126032	0	0	0	1.57187	0	0	0	0	0	0	0	0	0	0.564003	0	0	0	0	0	0	0	0	0	0	0	0	0	0	0	0	0	0	0	0	0.211811	0	0	0	0	0.604158
ID11	0	0	0	0	0	0	0	0	0	1.89708	0	0	0	1.89291	0	0	0	0.234424	0	0	0	0	1.65321	0	0	0	0	0	0	0	0	0	1.06524	1.37199	0	0	0	0	0	0	0	0	0	0	0	0	0	0	0
ID12	0	0.310487	0	0	0.038465	0	0	0.230438	0.05444	0	0	0	0	0	0	0	0	0	0	0	0	0	0	0	0	0	0	0	0	0	0	0	0	0	0	0.065277	0	0	0	0	0	0	0	0	0	0	0.029159	0	0.05369
ID13	0	0.039506	0	0	0	0	0	0	0	0	0	0	0	0	0	0	0	0	0	0	0	0	0.045955	0	0	0	0	0	0.12398	0	0	0	1.44823	0	0	0	0	1.38729	1.36145	0	1.55182	1.08767	0	0	3.39151	1.2242	0	0	0.044998
ID14	0	0.020893	0	0	0	0	0	0.029999	0.047092	4.98665	0	0.629743	0	1.63591	3.27575	1.59478	0	0	0	1.49371	4.93638	0	0	0.9876	8.81762	0	0	0	0.052881	0	1.20671	1.32116	1.1919	1.63507	0	1.51087	1.41948	0	0	1.76272	0	0	0	0	0	0.825641	0	0	0.097691
ID15	0	0	0	0	0	0	0	0	0	0	0.176194	0	0	0	0	0	0	0	0	0	0	0	0	0	0	0	0	0.519914	0	0	0	0	0	0	0	0	0.222686	0	0	8.07454	0	0.701218	0	0	1.28427	0.043843	0	0	0
ID16	0	0.061191	0	0	1.37481	0	0	0.097706	0.106592	0	0	0	0	0.218732	0	0	0	0.765576	0	0	0	0	0	0	0	0	0	0.767613	0.239412	0	0	0.426935	0	0	0	1.41534	1.34872	0	0.542905	0	0	0.826597	0	0	0	0	0	0	0
ID17	0	0.159052	0	0	0	0	0	0.319386	0	0	0	0	0	0	0	0	0	0	0	0	0	0	0	0	0	0	0	0.489142	0	0	0	0	0	0	0	0	0	0	0	0	0	0	0	0.120479	0	0	0	0	0
ID18	0	0	0	0	0	0	0	0	0	0	0	0	0	0	0	0	0	0	0	0	0	0	0	0	0	0	0	0	0	0	0	0	0	0	0	0	0	0	0	0	0	0	0	0	0	0	0	0	0
[truncated: 5,000 more columns]

## Sheet: 107sigs_wo_nc-muts_metastasis
(iv) Activities of 107 COSMIC mutational signatures of metastatic tumors on the WES dataset without non-coding mutations
	1115153	1115154	1115156	1115157	1115161	1115183	1115202	1115244	6115114	6115115	6115117	6115118	6115121	6115122	6115123	6115219	6115224	6115227	6115233	6115234	6115237	6115242	6115247	6115250	6115251	ES_5001	ES_5004	ES_5005	MBC_1	MBC_10	MBC_100	MBC_101	MBC_102	MBC_103	MBC_104	MBC_105	MBC_106	MBC_108	MBC_109	MBC_11	MBC_110	MBC_111	MBC_112	MBC_113	MBC_114	MBC_115	MBC_116	MBC_117	MBC_118
SBS1	17.7688	25.7822	10.4326	20.4319	15.8882	1.93732	27.9036	2.27483	16.4104	31.019	20.7036	15.4132	15.7545	44.056	0	29.1438	5.94986	14.7838	13.8924	26.995	0	13.5425	0	20.2279	13.3302	10.1767	12.318	1.39633	3.28873	2.78263	2.48726	0	0	0.360182	0	3.4033	8.96958	3.18359	2.64231	5.37106	12.4171	4.78686	0.613688	4.75395	0	4.57853	0	0	6.4904
SBS2	1.0669	0	0	1.60175	1.81795	0.040196	0	2.70406	3.61353	1.47684	1.39583	0	8.32617	0	0	0	0	0	0	0	7.013	0	0	4.02003	0	40.5921	1.54486	5.67709	9.14391	4.9483	1.92799	0	0.723393	5.58423	0	0	0	0.788327	38.277	0	2.87237	15.1248	0.050455	0	0	0	0	0.581473	0.39717
SBS3	0	0	0	0	0	0	0	0	0	0	0	0	0	0	0	0	0	0	0	0	0	0	0	0	0	0	0	0	0	0	0	0	0	0	0	3.23753	0	0	0	0	0	0	0	0	0	0	0	0	0
SBS4	0	0	0	0	3.16771	0	0	0	0	0	0	0	0	0	0	0	0	0	0	0	0	0	0	0	0	0	0	0	0	10.1041	0	0	0	0	0	0	0	0	0	0.237247	0	0	11.8499	0	0	0	0	0	0
SBS5	0	0	0	0	0	0	0	0	0	0	0	0	0	0	0	0	0	0	0	0	0	0	0	0	0	0	0	0	0	0	0	0	0	0	0	0	0	0	0	0	0	0	0	0	0	0	0	0	0
SBS6	13.4974	0	14.2535	9.50878	0	3.09456	11.3482	0	21.1928	0	0	0	0	0	24.1376	0	0.567503	5.25701	3.21972	0	21.0023	1.04513	9.53208	0	0	0	0	9.72399	6.46068	0	0	0	2.35716	0	0	0	0	0	0	0	0	6.32712	0	0	0	0	0	0	0
SBS7a	0	2.92306	0	0	6.21446	0	0.909785	0	2.6981	0	1.2915	0.654367	0	0.166263	5.95831	0	0	0	0	0	1.41439	0	0	0	0	15.8378	1.10134	2.74503	2.26696	0	0.989572	0	0.332508	0	0	2.60104	2.1906	0	26.9119	0	0	3.99004	0	1.29222	0	1.00492	0	0.898492	1.68213
SBS7b	0	1.41356	5.4483	6.91207	0	0	1.58869	0	0	0	0	0	2.79695	1.49396	0	4.76646	0	0	4.23962	0	0	0.231452	0	0	5.45002	0	0	0	0	0	0	0	1.78869	0	0	0	3.03967	0	0	0	3.88656	0.497512	0.640993	0	3.30921	0	0	0	0
SBS7c	0	0	0	0	1.23947	0	0	0	0	0	0	0	0	0	0	0	0	0.775235	0	0	3.25627	2.79815	0	0	0	0	0	0	0	0	0	0	0	0	0	0	0	1.641	0	1.15344	1.39083	0	0	1.61831	0	0	0	0	0
SBS7d	6.85677	2.70643	0	0	4.39557	0.538219	3.63205	0	1.9148	0	0	0.786686	0	1.37975	0	0	0.085895	3.0245	0	3.37435	0	0	0	0	0	0	0	0	0	0	0	0	0.7859	0	0	13.3188	0	0	0	0.057748	0	0	0	0	0	0.673584	0	0	0
SBS8	0	0	0	0	0.873251	0	0	12.182	8.28758	0	0	0	0	0	0	0	0	0	0	0	10.8444	0	0	0	0	0	0	0	0	1.96848	0	0	0	0	0	9.85836	0	0	0	4.18082	0	0	0	0	0	0	0	0	0
SBS9	0	0	0	0	0	0	0	0	0	0	0	0	0	0	0	0	0	0	0	0	0	0	0	0	0	0	0	0	0	0	0	0	0	0	0	0	0	0	0	0	0	0	0	0	0	0	0	0	0
SBS10a	0	0.531666	0.505511	0.39323	0	0	0	0	0.056002	0	1.01177	2.16763	1.8561	0	0	0	0	0	0	0	0.683818	0.016608	0	0	0	0	0	0	1.54523	0.030071	0	0	0	0.449849	0	0	0	0.794008	0	0	0	0.681305	0.155329	0.831095	0	0	0	0.207216	0
SBS10b	1.31914	0	0	0	2.15936	4.35143	0	4.76766	0	0	0.280189	2.05203	0.437982	2.67473	0	0	5.81215	6.02589	2.63333	0	0	4.37522	2.17013	0.742558	0	18.4158	0	5.06313	0	0	4.9715	1.30074	1.07858	4.52996	0	0	0	0.142793	10.0978	8.30653	8.35185	6.62735	0	0	0	0	0	3.46586	0
SBS10c	0	0	0	0	0	0	0	0	0	0	0	0	0	0	0	0	0	0	0	0	0	0	0	0	0	0	0	0	0	0	0	0	0	0	0	0	0	0	0	0	0	0	0	0	0	0	0	0	0
SBS10d	0	0	0	0	0	0	0	1.76597	0	0	0	0	0	1.26214	1.37712	0	0	0	0	0	0	0	0	0	0	0	0	0	0	0.534414	0	0	0	0	0	0	0	0	0	0	0	0	0	0	0	0	0	0	4.48693
SBS11	0	0	0	0	0	0	0	0	0	3.89844	0	0	0	0.235537	0	0	0	0	0	0	0	0	0	0	0	0	0	0	0	0	0	0	0	0	0	0	0	0	0	0	0	0	0	0.867475	0	0	0	0	0
SBS12	0	0	0	0	4.00875	0	0	0	0	0	0	0	0	0	0	0	0	0	0	0	0	0	0	0.314041	0	0	0	0	0	0	0	0	0	0	0	0	0	0	0	0	0	0	0	0	0	4.63938	0	0	0
SBS13	0	2.08258	3.3411	4.61989	3.67083	0	0.57571	4.12919	7.33244	5.82929	1.34252	2.2346	5.46812	2.0818	0	0.052243	0.306837	1.69072	4.45364	0.49968	6.30817	2.97076	0	1.00342	0	56.6018	1.08742	13.9497	13.7186	0.390757	1.64549	0	0.037496	2.64614	0.868486	0	4.45929	0.906442	72.8451	4.07457	1.72673	13.7856	0.867566	1.97275	1.1598	2.48318	0	9.9527	7.89443
SBS14	0	0	0	0	0	0	0	0	7.09938	0	0	0	0	0	0	0	0	0	0	2.89003	0	0	0	1.36716	0	0	0	0	0	0	0	0	0	0	0	0	0	0	0	1.14109	6.99878	7.83653	0	0	0	0	0	0	0
SBS15	4.59383	28.2971	11.5131	19.7025	14.2739	29.9234	6.6726	12.3245	26.821	57.4973	56.4438	29.2866	16.1069	20.6924	7.18662	19.9129	29.1974	23.2928	42.4223	7.51593	17.8702	16.5278	1.86486	0	24.2661	1.24751	14.7825	0	0	0.808259	11.7995	0	0	1.2192	4.79599	0	0.65914	19.2645	2.15158	0.957128	0	7.21371	0	0	0	10.288	0	3.58559	0
SBS16	0	0.14826	0	0	0	0	3.01418	0	0	0.021074	0	0	0	2.96543	0.145223	1.64936	0	0	0	0	0	0	0	0	0	0	2.53427	0	0	4.24688	0	0	0	0	3.30851	0	0	0	0	0	0	0	0	2.96794	0	1.66063	0	0	0
SBS17a	6.58273	0.649303	0	0	0	0	0	0	0.743088	0	0	0	0.843097	1.8088	0.963755	0.618131	0	0.968506	0	1.52213	0	0	1.28505	1.84913	0.098641	0	0	0	0	1.15501	0	0	0	0	0	1.94159	0	0	1.12605	0	0	0	7.45866	1.11572	0.380834	0	0	0	0
SBS17b	0	0	1.01673	0	4.56927	0	1.1758	0	0	0.469644	0	0	0	0	0	0	0	0.887057	0.796278	0	0	0	0	0	0	0	1.20687	0	0	1.69466	0	0	0	0	0	0	1.31138	0	0	0.989453	2.33749	0	10.884	0	2.15083	0	0	0	2.68802
SBS18	0	0	0	0	0	0	3.32843	0	0	0	0	0	0	0	9.1449	0	5.726	0	0	0	2.83011	0	0	0	0	0	0	0	0	0	0	0	0	0	0	0	0	0	0	0	0	0	0	0	0	0	0	0	0
SBS19	0	0	0	0	0	0	0	0	2.0418	0	0	0	0	5.79804	0	0	0	0	0	0	3.2456	2.62533	1.36842	0	0	0	0	0	0	0	0	0	0	0	0	9.26502	0	0	0	3.7692	0	0	0	0	0	2.73238	0	0	0
SBS20	0	0	0	0	3.61549	0	1.98125	0	0	0	0	0	0	0	0	0	0	0	0	3.63926	0	0	0	6.07396	0	0	0	0	0	0	0	0	0	0	0	0	0	0	0	0.358537	9.56972	0	0.476179	0	0	0	0	0	0
SBS21	1.02519	0.402333	0	0	5.29976	0	3.18874	0	0	0	0	0.491123	0	0	1.5811	0	0	0	0	1.63527	0	0	0	0	4.88449	0.168672	0	0	0	0.773584	0	1.06183	0	0	0	3.64026	0	0	0	2.43932	0	0	3.07417	0.818144	0	1.98304	0	0	1.39549
SBS22	0	0	0	0	0	0	0.669981	0.06462	0	0	0	0	4.69642	1.93836	0.178932	0	2.2131	4.60081	0	5.1474	0	0	0.124678	4.90243	4.58765	0	1.36912	0	0.074955	1.13467	0	0	0	0	0	0.604789	0	0	0	0	1.11086	0	0	0.634144	0	1.57943	0	0	1.889
SBS23	0	0	0	0	0	0	0	0	0	0	0	0	0	0	0	0	4.24823	0	0	0	0	0	0	0	0	0	0	0	0	0	0	0	0	0	0	0	0	0	0	0	0	0	0	0	1.18705	0	0	0	0
SBS24	0	0	0	0	4.30937	0	0	0	0	5.24998	0	0	0	4.50643	0	0	2.55561	0	0	3.49286	0	0	0.23269	12.1247	0	0.768809	0	0	0	0	0	0	0	0.168886	0.761513	6.82779	0	0	0	0	0	0	5.11628	4.24711	3.81828	0	0	0	0.724405
SBS25	0	0	0	0	0	0	0	0	0	0	0	0	0	0	0	0	0	0	0	0	0	0	0	0	0	0	0	0	0	0	0	0	0	0	0	3.51286	0	0	0	0	0	0	0	0	0	0	0	0	0
SBS26	0	0	0	0	0	0	0	0	0	0	0	0	0	0	0	0	0	0	0	0	0	0	0	0	0	0	0	0	0	1.82738	0	0	0	0	0	0	0	0	0	0	0	0	0	0	0	0	0	0	0
SBS27	0	0	0	0	0.878212	0	0	0	0	0	0	1.04862	0	0	0	0	0	0	0	0	0	0	1.60358	0	0	0	0	0	0	0.451037	0	0	0	0	2.36478	0	0	0	0	0	0	0	0	0	0	0	0	0	0
SBS28	0	0	0	0	0	0	0	0	0	0	0	0	0	0	0	0.623606	0.100451	4.34617	0	0.910874	0	0	0	2.4543	0	0	0.898148	0	0	0	0	0	0	0	0	0	0	0	0	0	0	0	0	0	0.069255	0	0	0	0
SBS29	0	0	0	0	0.406854	0.235637	6.94414	0	0	0	0	0	2.70261	0	0	0	0	0	0	12.4842	0	0	0	0	0	0	0	0	0	0	0	0	0	0	0	0	0	0	0	0	0	0	0.639787	0	0	0	0	0	0
SBS30	2.96808	0.60663	0	0	0	0	0	2.44315	14.9513	0	0	2.29934	0	0	0.09609	2.22028	9.82102	0	0	0	0	0	0	0	0	0	0	4.77815	0.123708	0	0	0	8.1037	0	0	0	0	0	0	0	0	0	2.02302	0	0	0	0	0	0
SBS31	0	0	5.53296	0	3.02911	0	6.71297	0	0	0	0	0	0	0	0	0	0	0	0	0	0	6.68988	0	0	0	0	0	0	0	0	0	0	0	0	5.97699	0	0	1.61435	0	0	0	0	5.66591	0	0.973665	2.76281	0	0	0
SBS32	0.580456	1.18597	0	0	0	0	0	0	0	0	0	0	0	0	0	1.23031	1.94222	0	0	0	0	0	0	0	0	0	0	0	0.859002	0	0	0	0.000627	0	0	6.15717	0	2.49041	0	0	0	0	0	0	0	0	0	5.05396	0
SBS33	0	0	0	0	0.536872	0	0	0.886385	1.51019	0	0.455593	1.08835	0	1.16653	8.61676	1.91017	0	0	0	0	0	0	0	0.035232	0	0	0	0	0	0	0	0	0	0	0	0	0	0	0	0	0	0	0	1.0102	1.01207	0	0	0	0
SBS34	0	0	0	0	0	0.558465	0	0.256407	5.93882	1.28145	0	0	0	0	0	0	0	0.939243	0	0	0	1.38039	0	0	0	0	0.422815	0	0	0	0.713903	0	0	0	0.795913	0	0.798995	0	0	0	0	0	0	0	1.03346	0	0	0.230392	0
SBS35	0	0	0	0.671283	0	0	0	0	11.6244	0	0	0	0	0	0	0	0	0	0	0	0	0	0	0	0	0	0	0	0	0	0.875824	0	0	0	0	0	0	0	0	0	0.452829	0	6.38618	0	0	0	0	0	0
SBS36	0	0	0	0	0	0	0	0	0	0	0	0	0	0	0	6.33692	0	0	0	0	0	0	0	0	0	0	0	0	0	0	0	0	0.619429	0	0	0	0	0	0	0	0	0	0	0	0	0	0	0	0
SBS37	0	0	0	0	0	0	0	0	0	0	0	0	3.22352	0	0	0	0	0	0	0	0	0	0	0	0	0	0	0	0	0	0	0	0	0	0	0	0	0	0	0	0	0	0	0	0	0	0	0	0
SBS38	0	0	0	0	0	0	0.188211	0	0	0	0	0	0	0	0	0	0	0	0	3.80366	0	0	0	0	0	0	0	0	0	0	0.302832	0	0	0	0	0	0	0	0	0	3.1349	0	0	0	0	0	0	0	0
SBS39	0	0	0	0	0	1.22481	0	2.22914	54.7143	0	0	0	5.45437	0	0	0	0	0	0	0	2.09954	2.24583	5.83611	0	0	5.06245	0	0	8.57139	3.70249	0	0	0	0	0	28.4038	0	0	11.5498	0	0	0	32.9331	0	0	0	0	0	0
SBS40	0	0	0	0	0	0	0	0	0	0	0	0	0	0	0	0	0	0	0	0	0	0	0	0	0	0	0	0	0	0	0	0	0	0	0	0	0	0	0	0	0	0	0	0	0	0	0	0	0
SBS41	0	0	0	0	0	0	0	0	0	0	0	0	0	0	0	0	0	0	0	0	0	0	0	0	0	0	0	0	0	0	0	0	0	0	0	0	0	0	0	0	0	0	0	0	0	0	0	0	0
SBS42	0	0	0	0	0	0.964281	0	0	0	24.7618	6.74802	22.6178	0	0	0	0	0	0	0	2.19473	0	0	0	37.1807	0	0	0	0	0	1.81136	0	0	0	0	0	8.77747	0	0	3.95592	1.60708	0	0	14.4729	0	0.493138	0	0	0	0
SBS43	0	0	0	0	0	0.091183	0	1.19558	0	0	0	0	0.145225	0	0	0	1.35504	0	0	0.287419	0	0	0	2.54819	0	0	0	0	0	0.960917	0.833087	0	0	0	0	6.30156	0	0	0	0	0	0	0	0	0.661624	0	0	0	0
SBS44	0	0	0	0	0	0	0	0	0	0	0	0	0	0	0	0	0	0	0	0	0	0	0	0	0	0	0	0	0	0	0	0	0	0	0	0	0	0	0	0	0	0	0	0	0	0	0	0	0
SBS45	0	0	0	0	0	0	1.81324	0	0	0	0	0	0	0	0	1.15313	0	0	0	0	0	0	0	0	0	0	0	0	0	1.71309	0	0	0	0	0	0	0	0.281167	0	4.11406	0	0	0	0	0	0	0	0	0
SBS46	0	0.821402	0	0	0	0	5.7909	2.62586	1.97171	0	0	0	3.76614	0	0	7.27709	0	0	0	0	0.931548	0	0.910156	0	0	1.76853	0	0	0	0	0	0	0	0	0	6.27216	0	0	0	0	0	0	0	0	0	0	0	0	0
SBS47	0	0	0	0	0	0	0	0	0	0	0	0	0	0	0	0	0	0	0	0	0	0	0	0	0	0	0	0	0	0	0	0	0.530563	0	0	0	0	0	0	0	0	0	0	0	0	0	0	0	0
SBS48	0	0	0	0	0	0	0.731416	0	0.485761	0	0	0	2.02592	0	0	0	0	0	1.48467	0.647773	0.599006	0	2.4388	0.959809	1.33029	0	0	0	0	0	0	0	0	0	1.04378	0.900637	0	0	0	0	0.898271	0	0	0.970893	0	0.709976	0	0	0
SBS49	0	0	2.38508	0	0	0	0	0	3.71083	1.20552	0	0	0	0	0	0	0	0.43434	0	0	0	0.576079	0.344042	2.31981	1.59165	0	0	0	1.52047	0.557068	0	0	0	0	0	0.13053	0	0	0	0	0	0	0	0	0	0	0	0	1.02113
SBS50	0.969707	0	0	0	0	0	1.93085	0	0	0	0	0.263544	2.36791	0	3.33984	0	0	1.25402	4.66288	0	0	0	0	9.28621	0	0	0	0	0	0	9.28911	0	0	0	5.6345	2.82789	4.26012	0	0	0	7.63342	0	11.1798	0	0	0	0	0	6.03635
SBS51	0	1.17925	0.01926	0	5.4013	0	0	0	0	0	0	0	0	2.08512	0	0	3.92185	1.1835	0	0	0	2.56088	0	0	0	0	0	0	0.870058	0	0	0	0	0	2.16708	0	0	0	0	0	0	0	0.841171	0	1.39839	0	0	0.795843	0
SBS52	0	0	0	0	0	0	0	0	0	0	0	0	0	1.22021	1.77071	8.63026	2.26077	1.53329	0	0	0	0	0	0	0	0	0	0	2.38632	0	0	0	0	0	0	1.36438	0	0	0	0.236364	0.446168	0	0	0	0	0	1.67003	0	1.53216
SBS53	1.64534	0	0	2.16021	0	0	0	2.45323	0	0	0	0	0	0	0	8.95959	0	0	0	0	0	0	3.21699	1.32716	0	0.299046	0.31816	0	0.234461	0	0	0	0	0	0.911677	0	0	0	0	0	0	0	0	0	0	0	0	0	0
SBS54	0	3.22992	0	4.11078	0.999051	0	2.78343	7.53506	1.52204	3.32174	1.12443	0	0	0.162749	10.6222	0	2.86366	3.44803	4.81265	0	7.36077	5.10802	0	2.10304	5.71884	2.32213	0	0	0.901603	6.49576	0.71003	0	1.25438	0	0.330992	0	4.86147	0	3.07517	0.297336	0	0	0	0	0	0.692425	0	0.901224	0
SBS55	2.85542	0	0	0	0	0	0.71859	0	0	0	0	1.48552	0	0	0	0	1.39274	0	2.01531	0	1.41339	0	0	0	0	0	0	0	0	0	0	0	0	0	1.58675	0	0	0.092698	0	0	0.214712	0	0	0	0	0	0	0	0
SBS56	0	0	0	0	0	0	0	0	0	0	0	0	0	0	0	0	0	0	0	0	0	0	0	0	0	0	0	0	0	0	0	0	0	0	0	0	0	0	0	0	0	0	0	0	0	0	0	0	0
SBS57	0	0	0	0	0	0	0	4.09145	0	0	0	0	0.212475	0	0	0	0	0	0	0	0	1.28262	7.42484	0	0	0	0	0	0	0	0	0	0	0	0	0	0	0	0	0	0	0	0	0	0	0	0	0	0
SBS58	0	0	0	1.87665	2.68277	0	0	0	0	0	0	0	0	0	0	0	0	0	0	0	0	0	0	7.96518	0.893334	0	0	0	0	0	0	0	1.09482	0	0	0	0	0	0	0	0.052774	5.27994	0	0	0	0	0	0	0
SBS59	0	0.38541	0	0.56323	0.409522	0	0	0	0.514933	0	0	0	0.600238	0	0	0	0	0	0	3.03803	0	0	0	0	0.081662	0	0	0	0	0	0	0	1.60194	0.041549	7.28815	0	0	0	0	0	0	0	0	1.33698	0	0.828818	0	1.21375	0
SBS60	0	0	0	0	0	1.17736	0	0	0.642259	0	0	0	1.01018	0	0	0	1.21989	0	0	0	0	0	0	0	0	0	0	0	0	0	0.588689	0	0	0	0.041472	0	0	0	0	0	0	0	0	0	0	0	1.36593	0	2.33247
SBS84	0	0	0	0	0	0	0	14.2625	0	0	0	0	0	0	0	0	0	0	0	2.57745	0	0	0	0	0	0	0	0	0	10.9091	0	0	2.54092	0	0	0.653051	0	0	0	3.70901	0	0	0	12.2836	0	2.43591	0	0	8.55586
SBS85	0	0	0	0	0	0	0	0	0	0	0	0	0	0	0	0	0	0	0	0	0	0	0	0	0	0	0	0	0	0	0	0	0	0	0	0	0	0	0	0	0	0	0	0	0	0	0	0	0
SBS86	0	0	0	0	6.15296	0.941466	0	2.92666	0	1.92499	0	6.60529	0	2.02544	0	0	3.08125	9.55512	0	0	5.30319	1.31867	0	5.19505	0	0	0	0	5.47274	0	3.3119	0	0	0	0	0	10.9763	0.284999	1.36736	0	0	0	5.56211	1.27943	0	0.942697	0.964044	0	2.87098
SBS87	6.27034	5.65494	15.5518	25.4477	0	9.92165	7.39726	8.48625	1.16262	0	8.20275	0	0	3.04541	4.17319	17.3024	0	0	23.3673	0	18.8621	6.36193	6.8777	0	1.76712	6.73864	0	5.66654	6.25966	0	9.55331	1.63742	3.32115	0	0.123404	0	1.39208	0	0	0	9.50463	1.07783	6.10872	0	1.35239	0	0	0	0
SBS88	0	0	0	0	0	0	0	0	0	0	0	0.505355	0	0	0	0	7.81947	0	0	1.34397	0	0.342759	0	0	0	0	0.416438	0	0	0	0	0	0	0	0	0	0.081408	0	0	0	0	0	0	0	0	0	0	0	0
SBS89	0	0	0	0	0	0	0	0	16.4392	0	0	0	0	0	0	0	0	0	0	0	0	0	3.76986	0	0	0	0	0	0	0	0	0	0	0	0	0	0	0	0	0	0	0	0	0	0	0	0	0	0
SBS90	0	0	0	0	0	0	0	0	0	3.04291	0	0	0	0	0	0	0	0	0	0	0	0	0	0	0	0	0	0	0	0	0	0	0	0	0	0	0	0	0	0	0	0.771379	0	0	0	0	0	1.11349	0.701601
SBS91	0	0	0	0	0	0	0	1.39559	0.600768	0	0	0	0.639343	0	0.707634	0	1.55905	0	0	0	0.962169	0	0	0	0	0	0	0	1.30155	0	0	0	0	0	0	0	0	0	0	0	0	0	0	0	0	1.00426	0	0	0
SBS92	0	0	0	0	0	0	0	0	0	0	0	0	3.56585	0	0	0	0	0	0	0	0	0	0	0	0	0	0	0	0	0	0	0	0	0	0	0	0	0	0	0	0	0	0	0	0	0	0	0	0
SBS93	0	0	0	0	0	0	0	0	0	0	0	0	0	0	0	0	0	0	0	0	0	0	0	0	0	0	0	0	0	0	0	0	1.82874	0	0	0	0	0	0	0	0	0	0	0	0	0	0	0	0.301467
SBS94	0	0	0	0	0	0	0	0	0	0	0	0	0	0.2349	0	4.21344	0	0	0	0	0	0	0	0	0	0	0	0	0	0	0	0	0	0	0	0	0	1.51577	0	0	0	0	0	0	0	0	0	0	0
DBS1	0	0	0	0.950123	0	0	0	0	0	0	0	0	0	0	0	0	1.16243	0	0	0	0	0	0	0	0	0	0	0	0	0	0	0	0	0	0	0	0	0	0	0	0	0	0	0	0	0	0	0	0
DBS2	0	0	0	1.04988	0	0	0	0	0	0.091112	0.024095	0	0	0	0	0	0	0	0	0	0	0	0	0	0	0	0	0	0	1.37525	0	0	0	0	0	0	0	0	0	0	0	0	1.54404	0	0	0	0	0	0
DBS3	0	0	0	0	0	0	0	0	0	0.624658	0.153776	0	0	0	0	0.021414	0	0	0	0.668202	0	0	0	0	0	0	0	0	0	0.003399	0	0	0	0	0	0	0	0	0	0	0	0	1.26007	0	0	0	0	0	0
DBS4	0	0	0	0	0	0	0	0	0	1.27483	0.027838	0	1	0	0	0	0	1	0	2.3318	0	0	0	0	0	0	0	0	0	1.30038	0	0	0	0	0	0	0	0	0	0	0	0	0	0	0	0	0	0	0
DBS5	0	0	0	0	0	0	0	0	0	0.606535	0.044346	0	0	0	0	0	1.6419	0	0	0	0	1	0	0	0	0	0	0	0	0	0	0	0	0	0	0	0	0	0	0	0	0	0.083671	0	0	0	0	0	0
DBS6	0	0	0	0	0	0	0	0	0	0.322251	0.078991	0	0	0	0	0.03169	0	0	0	0	0	0	0	0	0	0	0	0	0	0	0	0	0	0	0	0	0	0	0	0	0	0	0.883569	0	0	0	0	0	0
DBS7	0	0	0	0	0	0	0	0.18259	0	0.32219	0.180514	0	0	0	0	0.211333	0	0	0	0	0	0	0	0	0	0	0	0	0	0.077739	0	0	0	0	0	0	0	0	0	0	0	0	0	0	0	0	0	0	0
DBS8	0	0	0	0	0	0	0	0	0	0	0.011443	0	0	0	0	0	0	0	0	0	0	0	0	0	0	0	0	0	0	0	0	0	0	0	0	0	0	0	0	0	0	0	0	0	0	0	0	0	0
DBS9	0	0	0	0	0	0	0	2.70846	0	0.095566	0.381689	0	0	0	0	0.25807	0.195676	0	0	0	0	0	0	0	0	0	0	0	0	0.089055	0	0	0	0	0	0	0	0	0	0	0	0	1.22865	0	0	0	0	0	0
DBS10	0	0	0	0	0	0	0	0	0	0	0.013542	0	0	0	0	0.127196	0	0	0	0	0	0	0	0	0	0	0	0	0	0.065723	0	0	0	0	0	0	0	0	0	0	0	0	0	0	0	0	0	0	0
DBS11	0	0	0	0	0	0	0	0.108952	0	0.662862	0.083766	0	0	0	0	0.350297	0	0	0	0	0	0	0	0	0	0	0	0	0	0.088452	0	0	0	0	0	0	0	0	0	0	0	0	0	0	0	0	0	0	0
ID1	0	0	0	0	0	0	0	0	0	0	0	0	0	0	0	0	0	0	0	0	0	0	0.003856	0	0	0	0	0	0	0	0	0	0	0	0	0	0	0	0	0	0	0	0	0	0	0	0	0	0
ID2	0.00715	0	0	0	0	0	0	0	0	0	0	0	0	0	0	0	0	0	0	0	0	0	0.00955	0	0	1.13716	0	0.00539	0	0	0.011544	0.003812	0.01625	0	0.004293	0	0	0	0	0	0	0	0	0	0	0	0	0	0
ID3	0	0	1.6075	0	0	0	0.419237	0	0.494778	0.113324	0	0	0	0	0	0	0.275676	3.03611	2.72462	0	0.591256	0	0	0	0	0	0	0	0	0	0.132961	0.110039	0.187536	0	0	0	0	0	0	0	0	0	0	0	0	0	0	0	0
ID4	0.064382	0	0	2	0.592097	0	0	0	0.492093	0.642693	0	0.313823	0	0	1.56144	1.20845	0	0	0	0.377415	0	0	0.45743	0	0	0	0	0.196794	0	0	0.077243	0.028304	0.039993	0	0.021467	0	0	0	0	0	0	0	0	0	0	0	0	0	0
ID5	0	1.59959	0	0	0	0.548976	0	0	1.89714	0	0	2.26982	0	0	0	3.00372	0	1.82518	0	2.21836	2.87038	0	0.062953	0	0.375099	0	0	0	0	0	0	0	0.420297	0	0	0	0	0	0	0	0	0	0	0	0	0	0	0	0
ID6	0.046837	0.527735	0.370793	0	0	0.902548	0	0	3.5969	0.03424	0	0	1.21657	0	0	0	0	0	1.32784	0	3.96563	0	0.046184	4.53932	0	0.529116	0	0.104088	0	0	0.086638	0.052187	0.035489	0	0	0	0	0	0	0	0	0	0	0	0	0	0	0	0
ID7	0	0	0	0	0	0.501116	0	0	0.2759	0	0	0	0	0	0	0	0.870849	0	0	0	0	0	0.037411	0	0	0	0.04	0	0	0	0	0	0.043687	0	0	0	0	0	0	0	0	0	0	0	0.285913	0	0	0	0
ID8	0	0	0	0	0	1.31914	0	0	9.29046	0	0.973422	0	0	0	1.12816	1.66344	5.11938	1.13871	2.94754	0.08911	1.14983	0	0.015792	0	0	3.8304	12.9226	0	0	0	0	0	0	0	0	0	0	0	0	0	0	0	0	0	0	0	0	0	0
ID9	0	0	0	0	0	0.24259	0	0	0	0	1.02658	0.0243	0	0	0	0	0.171701	0	0	0	0	0	0	0	0	1.33461	0	0	0	0	0	0	0	0	0	0	0	0	0	0	0	0	0	0	0	0	0	0	0
ID10	0.163359	0.660128	0.021704	0	0	0	0	0	0	0.099075	0	0.157186	0	0.272271	0	0.12439	0.478734	0	0	0.474417	0	0	0.205149	0	0	0.168713	1.97872	0.680499	0	3	0.340926	0.162957	0.302766	0	0.051923	3.37053	2	0	0.603713	3.5134	5.41083	4	8	1	0.015752	2.84836	0	0	1
ID11	0	0	0	0	0	1.3131	0	0	1.33014	0	0	0	0	1.72773	0	0	0	0	0	0	0	2	0	0	0	0	2.40262	1.80864	0	0	0	0	0	0	0	2.62947	0	0	4.39629	0	0.167637	0	0	0	1.69833	0	0	0	0
ID12	0.258871	0.166377	0	0	0.064463	0	0	0	0	0.160425	0	0.065956	0	0	0.447447	0	0	0	0	0.464265	0	0	0.090273	0	0	0	0.230698	0.164176	0	0	0.223395	0.070354	0.103699	0	0.217371	0	0	0	0	0	0	0	0	0	0	0	0	0	0
ID13	0	0	0	0	0.179321	0	3.58076	0	0	0.34039	0	0	1.78343	0	1.86295	0	3.8366	0	0	0	0	0	0	1.45114	0	0	0	0.013268	0	0	0.200611	0.152043	0.077101	0	0	0	0	0	0	0	0	0	0	0	0	0	0	0	0
ID14	0.045793	0.046169	0	0	1.80143	0	0	0	0	1.88768	0	0.09174	0	0	0	0	0	0	0	0.080982	1.42291	0	0.010063	0	1.45789	0	0	0	0	0	0.191719	0.079579	0	0	0	0	0	0	0	0	0	0	0	0	0	0	0	0	0
ID15	0.030198	0	0	0	0	0	0	0	0.622586	0	0	0	0	0	0	0	0.818019	0	0	0	0	0	0	0	0.167015	0	0	0.027142	0	0	0	0	0	0	0.015447	0	0	0	0	0	0	0	0	0	0	0	0	0	0
ID16	0.025126	0	0	0	0.253177	0	0	0	0	0.620831	0	0.077175	0	0	0	0	0.090703	0	0	0	0	0	0.061339	0	0	0	0	0	0	0	0.295706	0.340725	1.26458	0	1.39832	0	0	0	0	0.486603	1.42153	0	0	0	0	0.660358	0	2	0
ID17	0.314146	0	0	0	0.109511	0	0	0	0	0.101342	0	0	0	0	0	0	0.33834	0	0	0.295455	0	0	0	0	0	0	0.425393	0	0	0	0.439255	0	1.5086	0	0.271082	0	0	2	0	0	0	0	0	0	0	0.491277	0	0	0
ID18	0.044139	0	0	0	0	0.172533	0	0	0	0	0	0	0	0	0	0	0	0	0	0	0	0	0	0.009537	0	0	0	0	0	0	0	0	0	0	0.020097	0	0	0	0	0	0	0	0	0	0	0	0	0	0
[truncated: 1,497 more columns]
